# Supplementary material for: Climate change-related warming reduces thermal sensitivity and modifies metabolic activity of coastal benthic bacterial communities
Source: ISME J. 2023 Mar 28;17(6):855–69. doi: 10.1038/s41396-023-01395-z (PMC10202955; doi:10.1038/s41396-023-01395-z)
Supplement: Supplementary file 2 — Table S3 [file 41396_2023_1395_MOESM2_ESM.xlsx]

## Sheet: Sheet1
Bay	Site	Temperature (°C)	Time	Incubation.time(h)	Leu.Volume	Leu.Batch	Batch.DPM	SA/ul	DPM_A_sample	DPM_B_sample	DPM_C_sample	DPM_K_blank	DPM_A-K	DPM_B-K	DPM_C-K	Mean_DPM-B	se	%se	pmolLeu/L/h_K	se_K	%se_K	pmolLeu/L/h	se	WeightH3leu	BProteinP-BCarbonP	Internal_dilution	ugC/L/d	se
OKG	B	20.8	T0	2	0.0016	CPM/CaK.	538961	11228.4	1748	1792	1758	1692	56	100	66	74	10.873	14.6932	94.1812	31.744	33.7052	2.05952	0.0573191	131.2	0.86	2	0.152798	0.00212628
OKG	D	20.3	T0	2	0.0016	CPM/CaK.	538961	11228.4	2089	1999	2095	2037	52	-38	58	24	25.3509	105.629	113.385	31.744	33.7052	0.667952	0.01859	131.2	0.86	2	0.049556	0.000689604
OKG	F	20.7	T0	2	0.0016	CPM/CaK.	538961	11228.4	1887	2091	1931	2054	-167	37	-123	-84.3333	50.6082	-60.0097	114.331	31.744	33.7052	-2.34711	-0.0653231	131.2	0.86	2	-0.174134	-0.00242319
Control	K	14	T0	2	0.0016	CPM/CaK.	538961	11228.4	1776	1825	1602	1459	317	366	143	275.333	55.2456	20.065	81.2118	31.744	33.7052	7.66289	0.213268	131.2	0.86	2	0.568517	0.00791129
Control	L	14	T0	2	0.0016	CPM/CaK.	538961	11228.4	1762	1805	1945	1728	34	77	217	109.333	45.1081	41.2574	96.1851	31.744	33.7052	3.04289	0.0846877	131.2	0.86	2	0.225755	0.00314153
Control	M	14	T0	2	0.0016	CPM/CaK.	538961	11228.4	1798	1967	1766	1660	138	307	106	183.667	50.9124	27.72	92.4	31.744	33.7052	5.11169	0.142265	131.2	0.86	2	0.379241	0.00527739
OKG	B	4	T3	1	0.0016	CPM/CaK.	538961	11228.4	1607	1539	1516	1426	181	113	90	128	22.306	17.4265	79.3749	31.744	33.7052	7.12482	0.396586	131.2	0.86	2	0.528597	0.0147116
OKG	B	8	T3	1	0.0016	CPM/CaK.	538961	11228.4	1489	1469	1572	1389	100	80	183	121	25.7466	21.2782	77.3154	31.744	33.7052	6.73518	0.374898	131.2	0.86	2	0.499689	0.013907
OKG	B	12	T3	1	0.0016	CPM/CaK.	538961	11228.4	2242	2297	2367	1942	300	355	425	360	29.5334	8.20372	108.097	31.744	33.7052	20.0386	1.1154	131.2	0.86	2	1.48668	0.0413762
OKG	B	16	T3	1	0.0016	CPM/CaK.	538961	11228.4	2403	2145	2271	1958	445	187	313	315	60.8167	19.3069	108.987	31.744	33.7052	17.5337	0.975974	131.2	0.86	2	1.30084	0.0362042
OKG	B	20	T3	1	0.0016	CPM/CaK.	538961	11228.4	2221	2356	2193	2158	63	198	35	98.6667	41.0862	41.6414	120.12	31.744	33.7052	5.49205	0.305702	131.2	0.86	2	0.40746	0.0113402
OKG	B	24	T3	1	0.0016	CPM/CaK.	538961	11228.4	2332	2282	2453	2039	293	243	414	316.667	41.447	13.0885	113.496	31.744	33.7052	17.6265	0.981138	131.2	0.86	2	1.30773	0.0363958
OKG	B	28	T3	1	0.0016	CPM/CaK.	538961	11228.4	2159	2219	2129	1900	259	319	229	269	21.6025	8.03066	105.759	31.744	33.7052	14.9733	0.833451	131.2	0.86	2	1.11088	0.0309172
OKG	B	32	T3	1	0.0016	CPM/CaK.	538961	11228.4	6037	5438	5743	2134	3903	3304	3609	3605.33	141.194	3.91624	118.784	31.744	33.7052	200.682	11.1705	131.2	0.86	2	14.8888	0.414375
OKG	D	4	T3	1	0.0016	CPM/CaK.	538961	11228.4	1820	1753	1668	1560	260	193	108	187	35.9104	19.2034	86.8337	31.744	33.7052	10.4089	0.579388	131.2	0.86	2	0.772247	0.0214927
OKG	D	8	T3	1	0.0016	CPM/CaK.	538961	11228.4	1709	1710	1853	1628	81	82	225	129.333	39.0565	30.1983	90.6188	31.744	33.7052	7.19904	0.400717	131.2	0.86	2	0.534103	0.0148648
OKG	D	12	T3	1	0.0016	CPM/CaK.	538961	11228.4	2601	2444	2455	1956	645	488	499	544	41.3145	7.59458	108.876	31.744	33.7052	30.2805	1.68549	131.2	0.86	2	2.24654	0.0625241
OKG	D	16	T3	1	0.0016	CPM/CaK.	538961	11228.4	2105	1966	2180	1987	118	-21	193	96.6667	51.1867	52.9517	110.602	31.744	33.7052	5.38072	0.299505	131.2	0.86	2	0.399201	0.0111103
OKG	D	20	T3	1	0.0016	CPM/CaK.	538961	11228.4	2349	2307	2175	2533	-184	-226	-358	-256	42.8019	-16.7195	140.994	31.744	33.7052	-14.2496	-0.793173	131.2	0.86	2	-1.05719	-0.0294231
OKG	D	24	T3	1	0.0016	CPM/CaK.	538961	11228.4	2204	2314	2300	2593	-389	-279	-293	-320.333	28.2266	-8.81163	144.333	31.744	33.7052	-17.8306	-0.992499	131.2	0.86	2	-1.32287	-0.0368172
OKG	D	28	T3	1	0.0016	CPM/CaK.	538961	11228.4	3208	3527	3423	2038	1170	1489	1385	1348	76.6913	5.68927	113.44	31.744	33.7052	75.0333	4.17655	131.2	0.86	2	5.56679	0.154931
OKG	D	32	T3	1	0.0016	CPM/CaK.	538961	11228.4	2539	2607	2637	2302	237	305	335	292.333	23.6706	8.09712	128.135	31.744	33.7052	16.272	0.905745	131.2	0.86	2	1.20724	0.033599
OKG	F	4	T3	1	0.0016	CPM/CaK.	538961	11228.4	1612	1495	1747	1697	-85	-202	50	-79	59.4475	-75.2499	94.4595	31.744	33.7052	-4.39735	-0.244768	131.2	0.86	2	-0.326243	-0.00907979
OKG	F	8	T3	1	0.0016	CPM/CaK.	538961	11228.4	2166	2483	2403	1889	277	594	514	461.667	77.7122	16.833	105.147	31.744	33.7052	25.6976	1.4304	131.2	0.86	2	1.90653	0.0530612
OKG	F	12	T3	1	0.0016	CPM/CaK.	538961	11228.4	2803	2871	2738	1985	818	886	753	819	31.3511	3.82797	110.49	31.744	33.7052	45.5877	2.53753	131.2	0.86	2	3.38219	0.0941309
OKG	F	16	T3	1	0.0016	CPM/CaK.	538961	11228.4	2888	2803	2678	2222	666	581	456	567.667	49.7959	8.77203	123.682	31.744	33.7052	31.5978	1.75882	131.2	0.86	2	2.34427	0.0652442
OKG	F	20	T3	1	0.0016	CPM/CaK.	538961	11228.4	2738	3057	3014	2216	522	841	798	720.333	81.6011	11.3282	123.348	31.744	33.7052	40.0957	2.23183	131.2	0.86	2	2.97473	0.0827908
OKG	F	24	T3	1	0.0016	CPM/CaK.	538961	11228.4	2995	3187	3286	2149	846	1038	1137	1007	69.7472	6.92623	119.619	31.744	33.7052	56.0523	3.12002	131.2	0.86	2	4.15857	0.115739
OKG	F	28	T3	1	0.0016	CPM/CaK.	538961	11228.4	2871	2859	2764	2017	854	842	747	814.333	27.6338	3.39343	112.272	31.744	33.7052	45.328	2.52307	131.2	0.86	2	3.36292	0.0935946
OKG	F	32	T3	1	0.0016	CPM/CaK.	538961	11228.4	4249	4085	4426	2332	1917	1753	2094	1921.33	80.3939	4.18428	129.805	31.744	33.7052	106.947	5.95293	131.2	0.86	2	7.93446	0.220827
Control	K	4	T3	1	0.0016	CPM/CaK.	538961	11228.4	2097	2124	2064	1965	132	159	99	130	14.1657	10.8967	109.377	31.744	33.7052	7.23615	0.402783	131.2	0.86	2	0.536856	0.0149414
Control	K	8	T3	1	0.0016	CPM/CaK.	538961	11228.4	2121	2084	1993	2026	95	58	-33	40	31.0519	77.6298	112.773	31.744	33.7052	2.22651	0.123933	131.2	0.86	2	0.165187	0.00459736
Control	K	12	T3	1	0.0016	CPM/CaK.	538961	11228.4	2234	2342	2298	2234	0	108	64	57.3333	25.6009	44.6528	124.35	31.744	33.7052	3.19133	0.177638	131.2	0.86	2	0.236767	0.00658955
Control	K	16	T3	1	0.0016	CPM/CaK.	538961	11228.4	1994	1801	1731	1843	151	-42	-112	-1	64.2097	-6420.97	102.586	31.744	33.7052	-0.0556627	-0.00309833	131.2	0.86	2	-0.00412966	-0.000114934
Control	K	20	T3	1	0.0016	CPM/CaK.	538961	11228.4	3340	3605	3533	2132	1208	1473	1401	1360.67	64.595	4.74731	118.673	31.744	33.7052	75.7383	4.2158	131.2	0.86	2	5.61909	0.156387
Control	K	24	T3	1	0.0016	CPM/CaK.	538961	11228.4	2726	2600	2518	1894	832	706	624	720.667	49.3904	6.85343	105.425	31.744	33.7052	40.1142	2.23286	131.2	0.86	2	2.97611	0.0828291
Control	K	32	T3	1	0.0016	CPM/CaK.	538961	11228.4	2852	2958	2888	2222	630	736	666	677.333	25.4092	3.75136	123.682	31.744	33.7052	37.7022	2.0986	131.2	0.86	2	2.79716	0.0778486
Control	L	4	T3	1	0.0016	CPM/CaK.	538961	11228.4	2063	2198	2097	2060	3	138	37	59.3333	33.1003	55.787	114.665	31.744	33.7052	3.30265	0.183834	131.2	0.86	2	0.245027	0.00681942
Control	L	8	T3	1	0.0016	CPM/CaK.	538961	11228.4	2008	1983	2131	2023	-15	-40	108	17.6667	37.3462	211.394	112.606	31.744	33.7052	0.983374	0.0547372	131.2	0.86	2	0.0729574	0.0020305
Control	L	12	T3	1	0.0016	CPM/CaK.	538961	11228.4	2208	2244	2183	2252	-44	-8	-69	-40.3333	14.4556	-35.8402	125.352	31.744	33.7052	-2.24506	-0.124966	131.2	0.86	2	-0.166563	-0.00463567
Control	L	16	T3	1	0.0016	CPM/CaK.	538961	11228.4	1811	1968	1837	1651	160	317	186	221	39.6681	17.9494	91.899	31.744	33.7052	12.3014	0.684731	131.2	0.86	2	0.912655	0.0254004
Control	L	20	T3	1	0.0016	CPM/CaK.	538961	11228.4	2077	2190	1968	1856	221	334	112	222.333	52.3287	23.5362	103.31	31.744	33.7052	12.3757	0.688862	131.2	0.86	2	0.918162	0.0255537
Control	L	24	T3	1	0.0016	CPM/CaK.	538961	11228.4	2464	2494	2424	2035	429	459	389	425.667	16.5552	3.88924	113.274	31.744	33.7052	23.6937	1.31886	131.2	0.86	2	1.75786	0.0489236
Control	L	28	T3	1	0.0016	CPM/CaK.	538961	11228.4	4355	4478	4544	2119	2236	2359	2425	2340	45.218	1.93239	117.949	31.744	33.7052	130.251	7.25009	131.2	0.86	2	9.66341	0.268946
Control	L	32	T3	1	0.0016	CPM/CaK.	538961	11228.4	3635	3621	3715	2128	1507	1493	1587	1529	23.9072	1.56359	118.45	31.744	33.7052	85.1082	4.73735	131.2	0.86	2	6.31425	0.175734
Control	M	4	T3	1	0.0016	CPM/CaK.	538961	11228.4	1891	1935	1849	1825	66	110	24	66.6667	20.2722	30.4083	101.584	31.744	33.7052	3.71084	0.206555	131.2	0.86	2	0.275311	0.00766227
Control	M	8	T3	1	0.0016	CPM/CaK.	538961	11228.4	2049	1927	2041	1916	133	11	125	89.6667	32.1708	35.8783	106.65	31.744	33.7052	4.99108	0.277817	131.2	0.86	2	0.370293	0.0103057
Control	M	12	T3	1	0.0016	CPM/CaK.	538961	11228.4	2358	2358	2579	2267	91	91	312	164.667	60.1486	36.5275	126.187	31.744	33.7052	9.16578	0.510192	131.2	0.86	2	0.680018	0.0189258
Control	M	16	T3	1	0.0016	CPM/CaK.	538961	11228.4	2180	2170	2030	1873	307	297	157	253.667	39.5343	15.5851	104.256	31.744	33.7052	14.1198	0.785943	131.2	0.86	2	1.04756	0.0291549
Control	M	20	T3	1	0.0016	CPM/CaK.	538961	11228.4	2025	2078	1978	1932	93	146	46	95	23.5844	24.8256	107.54	31.744	33.7052	5.28795	0.294341	131.2	0.86	2	0.392318	0.0109187
Control	M	24	T3	1	0.0016	CPM/CaK.	538961	11228.4	1995	2235	2212	1888	107	347	324	259.333	62.4257	24.0716	105.091	31.744	33.7052	14.4352	0.803501	131.2	0.86	2	1.07096	0.0298062
Control	M	28	T3	1	0.0016	CPM/CaK.	538961	11228.4	2491	2471	2447	1969	522	502	478	500.667	10.3852	2.07427	109.6	31.744	33.7052	27.8684	1.55123	131.2	0.86	2	2.06758	0.0575436
Control	M	32	T3	1	0.0016	CPM/CaK.	538961	11228.4	3920	4165	4295	2147	1773	2018	2148	1979.67	89.7631	4.53425	119.508	31.744	33.7052	110.194	6.13366	131.2	0.86	2	8.17536	0.227531
OKG	B	4	T6	1	0.0016	OKG1	1.16483e+06	24267.3	2613	2441	2640	2386	227	55	254	178.667	50.8862	28.4811	61.4511	31.744	33.7052	4.60153	0.118512	131.2	0.86	2	0.341392	0.00439625
OKG	B	8	T6	1	0.0016	OKG1	1.16483e+06	24267.3	313319	314051	307874	4392	308927	309659	303482	307356	1590.94	0.51762	113.115	31.744	33.7052	7915.91	203.873	131.2	0.86	2	587.288	7.56276
OKG	B	12	T6	1	0.0016	OKG1	1.16483e+06	24267.3	251690	228314	239987	4146	247544	224168	235841	235851	5509.78	2.33613	106.78	31.744	33.7052	6074.31	156.443	131.2	0.86	2	450.658	5.80332
OKG	B	16	T6	1	0.0016	OKG1	1.16483e+06	24267.3	240550	232985	232321	3994	236556	228991	228327	231291	2154.98	0.931718	102.865	31.744	33.7052	5956.87	153.418	131.2	0.86	2	441.946	5.69112
OKG	B	20	T6	1	0.0016	OKG1	1.16483e+06	24267.3	153476	136556	133342	14521	138955	122035	118821	126604	5099	4.02753	373.986	31.744	33.7052	3260.66	83.9777	131.2	0.86	2	241.911	3.11519
OKG	B	24	T6	1	0.0016	OKG1	1.16483e+06	24267.3	227629	277586	234810	13601	214028	263985	221209	233074	12732.4	5.4628	350.292	31.744	33.7052	6002.78	154.601	131.2	0.86	2	445.352	5.73499
OKG	B	28	T6	1	0.0016	OKG1	1.16483e+06	24267.3	252666	228884	284958	3896	248770	224988	281062	251607	13267.4	5.27307	100.341	31.744	33.7052	6480.09	166.894	131.2	0.86	2	480.764	6.191
OKG	B	32	T6	1	0.0016	OKG1	1.16483e+06	24267.3	280929	226935	329504	4446	276483	222489	325058	274677	24187	8.80562	114.506	31.744	33.7052	7074.25	182.196	131.2	0.86	2	524.845	6.75866
OKG	D	4	T6	1	0.0016	OKG1	1.16483e+06	24267.3	142604	166038	157623	3677	138927	162361	153946	151745	5596.08	3.68783	94.7006	31.744	33.7052	3908.16	100.654	131.2	0.86	2	289.95	3.73381
OKG	D	8	T6	1	0.0016	OKG1	1.16483e+06	24267.3	55041	54371	57862	4072	50969	50299	53790	51686	873.351	1.68972	104.874	31.744	33.7052	1331.16	34.2839	131.2	0.86	2	98.7603	1.27178
OKG	D	12	T6	1	0.0016	OKG1	1.16483e+06	24267.3	265767	260775	233811	4345	261422	256430	229466	249106	8103.87	3.25318	111.905	31.744	33.7052	6415.69	165.235	131.2	0.86	2	475.986	6.12947
OKG	D	16	T6	1	0.0016	OKG1	1.16483e+06	24267.3	157897	157631	161670	3948	153949	153683	157722	155118	1064.93	0.686526	101.68	31.744	33.7052	3995.04	102.892	131.2	0.86	2	296.396	3.81681
OKG	D	20	T6	1	0.0016	OKG1	1.16483e+06	24267.3	246764	208542	100161	14144	232620	194398	86017	171012	35849.4	20.9631	364.277	31.744	33.7052	4404.38	113.434	131.2	0.86	2	326.765	4.20789
OKG	D	24	T6	1	0.0016	OKG1	1.16483e+06	24267.3	292802	293480	208684	3936	288866	289544	204748	261053	22986.8	8.80544	101.371	31.744	33.7052	6723.37	173.159	131.2	0.86	2	498.813	6.42343
OKG	D	28	T6	1	0.0016	OKG1	1.16483e+06	24267.3	432255	450215	463371	4719	427536	445496	458652	443895	7363.19	1.65877	121.537	31.744	33.7052	11432.4	294.441	131.2	0.86	2	848.183	10.9224
OKG	D	32	T6	1	0.0016	OKG1	1.16483e+06	24267.3	483571	480454	406203	4704	478867	475750	401499	452039	20645.8	4.56727	121.151	31.744	33.7052	11642.2	299.843	131.2	0.86	2	863.744	11.1228
OKG	F	4	T6	1	0.0016	OKG1	1.16483e+06	24267.3	168598	166346	136012	3937	164661	162409	132075	153048	8578.76	5.60526	101.397	31.744	33.7052	3941.74	101.519	131.2	0.86	2	292.441	3.76589
OKG	F	8	T6	1	0.0016	OKG1	1.16483e+06	24267.3	72642	93096	203268	4500	68142	88596	198768	118502	33121.2	27.9499	115.897	31.744	33.7052	3052	78.6038	131.2	0.86	2	226.431	2.91584
OKG	F	12	T6	1	0.0016	OKG1	1.16483e+06	24267.3	149892	151771	114957	4373	145519	147398	110584	134500	9773.84	7.26678	112.626	31.744	33.7052	3464.04	89.2157	131.2	0.86	2	257	3.3095
OKG	F	16	T6	1	0.0016	OKG1	1.16483e+06	24267.3	578108	576620	331645	18005	560103	558615	313640	477453	66877.2	14.0071	463.716	31.744	33.7052	12296.7	316.7	131.2	0.86	2	912.305	11.7481
OKG	F	20	T6	1	0.0016	OKG1	1.16483e+06	24267.3	468845	449702	274992	18020	450825	431682	256972	379826	50357.6	13.2581	464.102	31.744	33.7052	9782.37	251.943	131.2	0.86	2	725.763	9.34595
OKG	F	24	T6	1	0.0016	OKG1	1.16483e+06	24267.3	423716	394383	289073	4580	419136	389803	284493	364477	33377.4	9.1576	117.957	31.744	33.7052	9387.06	241.762	131.2	0.86	2	696.434	8.96828
OKG	F	28	T6	1	0.0016	OKG1	1.16483e+06	24267.3	507805	517080	495079	4496	503309	512584	490583	502159	5206.91	1.0369	115.794	31.744	33.7052	12933	333.088	131.2	0.86	2	959.512	12.356
OKG	F	32	T6	1	0.0016	OKG1	1.16483e+06	24267.3	183300	303766	199445	4247	179053	299519	195198	224590	30825.4	13.7252	109.381	31.744	33.7052	5784.28	148.973	131.2	0.86	2	429.141	5.52623
Control	K	4	T6	1.4	0.0016	OKG1	1.16483e+06	24267.3	92130	95775	82770	3616	88514	92159	79154	86609	3162.43	3.65138	93.1295	31.744	33.7052	1593.29	29.3106	131.2	0.86	2	118.207	1.08729
Control	K	8	T6	1.4	0.0016	OKG1	1.16483e+06	24267.3	114385	104327	112261	4003	110382	100324	108258	106321	2499.06	2.35048	103.097	31.744	33.7052	1955.92	35.9817	131.2	0.86	2	145.112	1.33476
Control	K	12	T6	1.4	0.0016	OKG1	1.16483e+06	24267.3	87225	91372	85176	3685	83540	87687	81491	84239.3	1488.06	1.76646	94.9066	31.744	33.7052	1549.69	28.5087	131.2	0.86	2	114.973	1.05754
Control	K	16	T6	1.4	0.0016	OKG1	1.16483e+06	24267.3	135003	123266	103922	4020	130983	119246	99902	116710	7398.64	6.33932	103.534	31.744	33.7052	2147.04	39.4976	131.2	0.86	2	159.291	1.46518
Control	K	20	T6	1.4	0.0016	OKG1	1.16483e+06	24267.3	384610	480728	371337	4100	380510	476628	367237	408125	28140.7	6.89511	105.595	31.744	33.7052	7508	138.12	131.2	0.86	2	557.025	5.12361
Control	K	24	T6	1.4	0.0016	OKG1	1.16483e+06	24267.3	490168	355875	442963	4499	485669	351376	438464	425170	32115.1	7.55348	115.871	31.744	33.7052	7821.56	143.888	131.2	0.86	2	580.288	5.33758
Control	K	28	T6	1.4	0.0016	OKG1	1.16483e+06	24267.3	516761	497307	474731	4694	512067	492613	470037	491572	9915.67	2.01713	120.893	31.744	33.7052	9043.12	166.36	131.2	0.86	2	670.917	6.1712
Control	K	32	T6	1.4	0.0016	OKG1	1.16483e+06	24267.3	487045	401606	436590	3975	483070	397631	432615	437772	20247.9	4.62522	102.376	31.744	33.7052	8053.39	148.153	131.2	0.86	2	597.488	5.49579
Control	L	4	T6	1.4	0.0016	OKG1	1.16483e+06	24267.3	152874	171234	168063	3499	149375	167735	164564	160558	4626.22	2.88134	90.1162	31.744	33.7052	2953.68	54.3368	131.2	0.86	2	219.136	2.01565
Control	L	8	T6	1.4	0.0016	OKG1	1.16483e+06	24267.3	79190	76984	80462	3421	75769	73563	77041	75457.7	829.567	1.09938	88.1073	31.744	33.7052	1388.14	25.5367	131.2	0.86	2	102.988	0.947296
Control	L	12	T6	1.4	0.0016	OKG1	1.16483e+06	24267.3	74233	84139	78947	3835	70398	80304	75112	75271.3	2335.77	3.10314	98.7698	31.744	33.7052	1384.72	25.4737	131.2	0.86	2	102.733	0.944957
Control	L	16	T6	1.4	0.0016	OKG1	1.16483e+06	24267.3	104335	106923	102753	3625	100710	103298	99128	101045	992.367	0.9821	93.3613	31.744	33.7052	1858.86	34.1962	131.2	0.86	2	137.911	1.26852
Control	L	20	T6	1.4	0.0016	OKG1	1.16483e+06	24267.3	149753	148033	163756	3610	146143	144423	160146	150237	4065.46	2.70603	92.975	31.744	33.7052	2763.81	50.844	131.2	0.86	2	205.05	1.88608
Control	L	24	T6	1.4	0.0016	OKG1	1.16483e+06	24267.3	384915	371629	358793	4183	380732	367446	354610	367596	6157.32	1.67502	107.733	31.744	33.7052	6762.41	124.403	131.2	0.86	2	501.71	4.6148
Control	L	28	T6	1.4	0.0016	OKG1	1.16483e+06	24267.3	446110	446547	467524	4548	441562	441999	462976	448846	5769.6	1.28543	117.133	31.744	33.7052	8257.11	151.9	131.2	0.86	2	612.602	5.63481
Control	L	32	T6	1.4	0.0016	OKG1	1.16483e+06	24267.3	414196	479426	401105	4252	409944	475174	396853	427324	19777	4.62811	109.51	31.744	33.7052	7861.18	144.617	131.2	0.86	2	583.228	5.36463
Control	M	4	T6	1.4	0.0016	OKG1	1.16483e+06	24267.3	146645	165162	148356	3981	142664	161181	144375	149407	4823.74	3.2286	102.53	31.744	33.7052	2748.53	50.5629	131.2	0.86	2	203.916	1.87565
Control	M	8	T6	1.4	0.0016	OKG1	1.16483e+06	24267.3	98158	94562	91940	3964	94194	90598	87976	90922.7	1471.58	1.61849	102.092	31.744	33.7052	1672.64	30.7705	131.2	0.86	2	124.095	1.14144
Control	M	12	T6	1.4	0.0016	OKG1	1.16483e+06	24267.3	101134	92915	82403	4015	97119	88900	78388	88135.7	4425.95	5.02175	103.406	31.744	33.7052	1621.37	29.8273	131.2	0.86	2	120.291	1.10646
Control	M	16	T6	1.4	0.0016	OKG1	1.16483e+06	24267.3	270180	252207	311938	3808	266372	248399	308130	274300	14446	5.26649	98.0744	31.744	33.7052	5046.12	92.83	131.2	0.86	2	374.376	3.44357
Control	M	20	T6	1.4	0.0016	OKG1	1.16483e+06	24267.3	100693	112001	125058	3209	97484	108792	121849	109375	5747.82	5.25515	82.6473	31.744	33.7052	2012.1	37.0152	131.2	0.86	2	149.279	1.37309
Control	M	24	T6	1.4	0.0016	OKG1	1.16483e+06	24267.3	300947	282984	268772	3483	297464	279501	265289	280751	7600.88	2.70734	89.7041	31.744	33.7052	5164.79	95.0131	131.2	0.86	2	383.18	3.52456
Control	M	28	T6	1.4	0.0016	OKG1	1.16483e+06	24267.3	473538	433159	367671	4011	469527	429148	363660	420778	25185.9	5.98556	103.303	31.744	33.7052	7740.77	142.402	131.2	0.86	2	574.295	5.28246
Control	M	32	T6	1.4	0.0016	OKG1	1.16483e+06	24267.3	294975	272488	424237	3825	291150	268663	420412	326742	38606.3	11.8155	98.5123	31.744	33.7052	6010.84	110.577	131.2	0.86	2	445.95	4.10192
OKG	B	4	END	2	0.0016	OKG1	1.16483e+06	24267.3	54183	53492	48255	4045	50138	49447	44210	47931.7	1528.07	3.18801	104.178	31.744	33.7052	617.236	7.94841	131.2	0.86	2	45.7933	0.29485
OKG	B	8	END	1	0.0016	OKG1	1.16483e+06	24267.3	25157	22508	21290	4075	21082	18433	17215	18910	932.031	4.92877	104.951	31.744	33.7052	487.024	12.5432	131.2	0.86	2	36.1328	0.465297
OKG	B	12	END	1	0.0016	OKG1	1.16483e+06	24267.3	44018	43768	42693	4623	39395	39145	38070	38870	331.872	0.853799	119.065	31.744	33.7052	1001.09	25.7829	131.2	0.86	2	74.2718	0.95643
OKG	B	16	END	1	0.0016	OKG1	1.16483e+06	24267.3	54478	62635	50771	4532	49946	58103	46239	51429.3	2861.19	5.56334	116.721	31.744	33.7052	1324.55	34.1137	131.2	0.86	2	98.2699	1.26546
OKG	B	20	END	1	0.0016	OKG1	1.16483e+06	24267.3	99300	112239	84151	4438	94862	107801	79713	94125.3	6627.23	7.04086	114.3	31.744	33.7052	2424.18	62.4345	131.2	0.86	2	179.852	2.31603
OKG	B	24	END	1	0.0016	OKG1	1.16483e+06	24267.3	85716	82467	83672	4399	81317	78068	79273	79552.7	774.261	0.973268	113.296	31.744	33.7052	2048.87	52.7682	131.2	0.86	2	152.007	1.95746
OKG	B	28	END	1	0.0016	OKG1	1.16483e+06	24267.3	91317	100343	100786	4397	86920	95946	96389	93085	2519.02	2.70615	113.244	31.744	33.7052	2397.39	61.7444	131.2	0.86	2	177.865	2.29044
OKG	B	32	END	1	0.0016	OKG1	1.16483e+06	24267.3	217870	255934	179155	4359	213511	251575	174796	213294	18097.2	8.48463	112.265	31.744	33.7052	5493.35	141.48	131.2	0.86	2	407.557	5.24828
OKG	D	4	END	2	0.0016	OKG1	1.16483e+06	24267.3	88651	90249	91709	4579	84072	85670	87130	85624	721.022	0.842079	117.931	31.744	33.7052	1102.62	14.1989	131.2	0.86	2	81.8041	0.526713
OKG	D	8	END	1	0.0016	OKG1	1.16483e+06	24267.3	87509	35599	75976	4285	83224	31314	71691	77457.5	3329.29	4.29822	110.36	31.744	33.7052	1994.91	51.3785	131.2	0.86	2	148.004	1.90591
OKG	D	12	END	1	0.0016	OKG1	1.16483e+06	24267.3	100575	109747	112526	4593	95982	105154	107933	103023	2948.16	2.86165	118.292	31.744	33.7052	2653.34	68.3364	131.2	0.86	2	196.854	2.53497
OKG	D	16	END	1	0.0016	OKG1	1.16483e+06	24267.3	39818	40809	44704	4458	35360	36351	40246	37319	1217.56	3.26257	114.815	31.744	33.7052	961.145	24.7541	131.2	0.86	2	71.3082	0.918266
OKG	D	20	END	1	0.0016	OKG1	1.16483e+06	24267.3	192045	226235	251322	4470	187575	221765	246852	218731	14026.5	6.4127	115.124	31.744	33.7052	5633.37	145.087	131.2	0.86	2	417.945	5.38206
OKG	D	24	END	1	0.0016	OKG1	1.16483e+06	24267.3	53553	47834	61347	4415	49138	43419	56932	49829.7	3197.54	6.41693	113.708	31.744	33.7052	1283.36	33.0526	131.2	0.86	2	95.2133	1.2261
OKG	D	28	END	1	0.0016	OKG1	1.16483e+06	24267.3	110934	102121	116074	4871	106063	97250	111203	104839	3326.52	3.17299	125.452	31.744	33.7052	2700.1	69.5407	131.2	0.86	2	200.323	2.57965
OKG	D	32	END	1	0.0016	OKG1	1.16483e+06	24267.3	418199	404434	363626	4793	413406	399641	358833	390627	13379.1	3.42503	123.443	31.744	33.7052	10060.5	259.107	131.2	0.86	2	746.4	9.61171
OKG	F	4	END	2	0.0016	OKG1	1.16483e+06	24267.3	336270	284084	354547	5049	331221	279035	349498	319918	17237.4	5.38807	130.036	31.744	33.7052	4119.72	53.0514	131.2	0.86	2	305.646	1.96796
OKG	F	8	END	1	0.0016	OKG1	1.16483e+06	24267.3	12280	143629	130871	4429	7851	139200	126442	132821	3682.92	2.77284	114.068	31.744	33.7052	3420.78	88.1018	131.2	0.86	2	253.791	3.26817
OKG	F	12	END	1	0.0016	OKG1	1.16483e+06	24267.3	118408	161437	156093	4531	113877	156906	151562	140782	11055.8	7.85313	116.695	31.744	33.7052	3625.81	93.3822	131.2	0.86	2	269.002	3.46405
OKG	F	16	END	1	0.0016	OKG1	1.16483e+06	24267.3	34949	63757	47515	4601	30348	59156	42914	44139.3	6808.51	15.425	118.498	31.744	33.7052	1136.8	29.2782	131.2	0.86	2	84.3403	1.08609
OKG	F	20	END	1	0.0016	OKG1	1.16483e+06	24267.3	123352	147184	131573	4477	118875	142707	127096	129559	5706.57	4.4046	115.304	31.744	33.7052	3336.78	85.9383	131.2	0.86	2	247.559	3.18792
OKG	F	24	END	1	0.0016	OKG1	1.16483e+06	24267.3	355712	472506	396186	4568	351144	467938	391618	403567	27957.5	6.92759	117.648	31.744	33.7052	10393.8	267.691	131.2	0.86	2	771.125	9.9301
OKG	F	28	END	1	0.0016	OKG1	1.16483e+06	24267.3	99952	162794	123326	4770	95182	158024	118556	123921	14973	12.0828	122.851	31.744	33.7052	3191.56	82.1981	131.2	0.86	2	236.785	3.04917
OKG	F	32	END	1	0.0016	OKG1	1.16483e+06	24267.3	87456	140390	173451	4856	82600	135534	168595	128910	20448.8	15.8629	125.066	31.744	33.7052	3320.05	85.5073	131.2	0.86	2	246.317	3.17193
Control	K	4	END	1	0.0016	OKG1	1.16483e+06	24267.3	71609	58332	277341	4066	67543	54266	273275	131695	57884.6	43.9536	104.719	31.744	33.7052	3391.78	87.3547	131.2	0.86	2	251.639	3.24046
Control	K	8	END	1	0.0016	OKG1	1.16483e+06	24267.3	60677	58196	65765	4276	56401	53920	61489	57270	1818.96	3.17612	110.128	31.744	33.7052	1474.98	37.9879	131.2	0.86	2	109.43	1.40918
Control	K	12	END	1	0.0016	OKG1	1.16483e+06	24267.3	118192	46124	51251	4586	113606	41538	46665	67269.7	18955.3	28.1781	118.112	31.744	33.7052	1732.52	44.6208	131.2	0.86	2	128.537	1.65523
Control	K	16	END	1	0.0016	OKG1	1.16483e+06	24267.3	207365	220896	100015	4211	203154	216685	95804	171881	31221.6	18.1647	108.454	31.744	33.7052	4426.77	114.011	131.2	0.86	2	328.426	4.22928
Control	K	20	END	1	0.0016	OKG1	1.16483e+06	24267.3	260426	447125	232121	5208	255218	441917	226913	308016	55070.5	17.8791	134.131	31.744	33.7052	7932.9	204.311	131.2	0.86	2	588.549	7.579
Control	K	24	END	1	0.0016	OKG1	1.16483e+06	24267.3	505161	471119	387932	5487	499674	465632	382445	449250	28429	6.32809	141.317	31.744	33.7052	11570.4	297.993	131.2	0.86	2	858.416	11.0542
Control	K	28	END	1	0.0016	OKG1	1.16483e+06	24267.3	425135	485547	418452	5097	420038	480450	413355	437948	17422.9	3.9783	131.272	31.744	33.7052	11279.3	290.496	131.2	0.86	2	836.82	10.7761
Control	K	32	END	1	0.0016	OKG1	1.16483e+06	24267.3	480266	332758	478514	5308	474958	327450	473206	425205	39910.3	9.38614	136.707	31.744	33.7052	10951.1	282.043	131.2	0.86	2	812.471	10.4625
Control	L	4	END	1	0.0016	OKG1	1.16483e+06	24267.3	54009	75208	63586	4108	49901	71100	59478	60159.7	5004.4	8.31852	105.801	31.744	33.7052	1549.4	39.9046	131.2	0.86	2	114.952	1.48028
Control	L	8	END	1	0.0016	OKG1	1.16483e+06	24267.3	25593	30203	25131	3955	21638	26248	21176	23020.7	1322.05	5.74286	101.86	31.744	33.7052	592.894	15.2699	131.2	0.86	2	43.9873	0.566443
Control	L	12	END	1	0.0016	OKG1	1.16483e+06	24267.3	145790	50659	145385	4374	141416	46285	141011	109571	25836.4	23.5797	112.652	31.744	33.7052	2821.98	72.6795	131.2	0.86	2	209.365	2.69608
Control	L	16	END	1	0.0016	OKG1	1.16483e+06	24267.3	100168	97353	104389	4213	95955	93140	100176	96423.7	1669.4	1.73132	108.505	31.744	33.7052	2483.38	63.959	131.2	0.86	2	184.244	2.37259
Control	L	20	END	1	0.0016	OKG1	1.16483e+06	24267.3	330444	340862	344353	4930	325514	335932	339423	333623	3411.21	1.02248	126.971	31.744	33.7052	8592.41	221.296	131.2	0.86	2	637.479	8.20908
Control	L	24	END	1	0.0016	OKG1	1.16483e+06	24267.3	370669	417247	364076	5007	365662	412240	359069	378990	13662.8	3.60505	128.955	31.744	33.7052	9760.84	251.389	131.2	0.86	2	724.165	9.32538
Control	L	28	END	1	0.0016	OKG1	1.16483e+06	24267.3	353623	414175	443052	4861	348762	409314	438191	398756	21514.8	5.39549	125.194	31.744	33.7052	10269.9	264.499	131.2	0.86	2	761.932	9.81173
Control	L	32	END	1	0.0016	OKG1	1.16483e+06	24267.3	462237	402335	410525	5197	457040	397138	405328	419835	15310.9	3.64689	133.848	31.744	33.7052	10812.8	278.482	131.2	0.86	2	802.211	10.3304
Control	M	4	END	1	0.0016	OKG1	1.16483e+06	24267.3	95297	88689	90994	4254	91043	84435	86740	87406	1581.07	1.80889	109.561	31.744	33.7052	2251.13	57.9775	131.2	0.86	2	167.013	2.1507
Control	M	8	END	1	0.0016	OKG1	1.16483e+06	24267.3	43493	41626	41651	4265	39228	37361	37386	37991.7	504.765	1.32862	109.844	31.744	33.7052	978.469	25.2003	131.2	0.86	2	72.5935	0.934818
Control	M	12	END	1	0.0016	OKG1	1.16483e+06	24267.3	65582	62729	56898	4451	61131	58278	52447	57285.3	2086.57	3.64242	114.635	31.744	33.7052	1475.37	37.9981	131.2	0.86	2	109.459	1.40955
Control	M	16	END	1	0.0016	OKG1	1.16483e+06	24267.3	242503	255204	232015	4765	237738	250439	227250	238476	5473.99	2.29541	122.722	31.744	33.7052	6141.9	158.184	131.2	0.86	2	455.673	5.8679
Control	M	20	END	1	0.0016	OKG1	1.16483e+06	24267.3	177824	167512	187926	4791	173033	162721	183135	172963	4811.71	2.78193	123.391	31.744	33.7052	4454.64	114.728	131.2	0.86	2	330.493	4.2559
Control	M	24	END	1	0.0016	OKG1	1.16483e+06	24267.3	257323	267593	250036	4512	252811	263081	245524	253805	4158.09	1.6383	116.206	31.744	33.7052	6536.72	168.352	131.2	0.86	2	484.965	6.2451
Control	M	28	END	1	0.0016	OKG1	1.16483e+06	24267.3	327373	453839	360760	4692	322681	449147	356068	375965	30895.3	8.21759	120.842	31.744	33.7052	9682.93	249.382	131.2	0.86	2	718.385	9.25095
Control	M	32	END	1	0.0016	OKG1	1.16483e+06	24267.3	277248	256881	262992	4763	272485	252118	258229	260944	4926.84	1.88809	122.67	31.744	33.7052	6720.57	173.087	131.2	0.86	2	498.605	6.42075
