# Supplementary material for: Climate change-related warming reduces thermal sensitivity and modifies metabolic activity of coastal benthic bacterial communities
Source: ISME J. 2023 Mar 28;17(6):855–69. doi: 10.1038/s41396-023-01395-z (PMC10202955; doi:10.1038/s41396-023-01395-z)
Supplement: Supplementary file 3 — Table S4 [file 41396_2023_1395_MOESM3_ESM.xlsx]

## Sheet: 16S rRNA
project-ID name	sample	bay	samplingsite	month	year	samplingdate	group	temperature (°C)	salinity	depth (m)	O2 start	O2 6 days	O2 9 days	height sediment (cm)	height total (cm)	format	ammonium (µM)	ph	sulfate (mM)	total iron (µM)	ferrous iron (µM)	iron III (µM)	nitrate+nitrite (in combination) (µM)	nitrate (µM)	nitrite (µM)	phosphate (µM)	OM	DC (mg/L)	DIC (mg/L)	DOC (mg/L)
P17156_1073_S73	X1073	control bay	K	may	2018	31.05.2018	experiment	6	6.3	2.8	13	13	12.9	21.3	58.1	BW	0	8.41	3.94545	1.05642	0.422442	0.633978	3.19938			0.472024		66.5	5.39	71.9
P17156_1081_S81	X1081	control bay	L	may	2018	31.05.2018	experiment	6	6.1	1.6	12.9	13.1	12.9	29.4	56.9	BW	0	8.49	3.14387	1.12686	0.422442	0.70442	1.50808			0.266896		88.2	13.7	74.5
P17156_1089_S89	X1089	control bay	M	may	2018	31.05.2018	experiment	6	6.5	4.9	13	13.1	12.9	26.5	57.6	BW	0	8.64	3.1751	0.915536	0.492884	0.422652	1.22619			0.830998		109	5.12	104
P17156_1049_S49	X1049	heated bay	B	may	2018	30.05.2018	experiment	6	6	3	13.1	13.1	12.9	33.5	57	BW	0	9.1	2.17572	0.915536	0.352	0.563536	0.380543			0.215614		76.6	5.34	71.3
P17156_1057_S57	X1057	heated bay	D	may	2018	30.05.2018	experiment	6	6.3	1.2	12.9	12.9	12.4	18.5	53	BW	25.8884	8.99	2.13408	1.12686	0.422442	0.70442	0.662426			0.11305		99.9	87.6	12.4
P17156_1065_S65	X1065	heated bay	F	may	2018	30.05.2018	experiment	6	6.3	2.4	12.9	13	12.9	21	56	BW	0	8.99	2.665	1.1973	0.563326	0.633978	0.662426			1.34382		98.6	18.3	80.3
P17156_1074_S74	X1074	control bay	K	may	2018	31.05.2018	experiment	8	6.3	2.8	10.3	12.6	12.3	32	59.3	BW	0	8.47	3.56027	1.97217	0.422442	1.54972	0.662426			1.44638		72.8	5.99	66.8
P17156_1082_S82	X1082	control bay	L	may	2018	31.05.2018	experiment	8	6.3	1.6	10.4	12.7	12.2	33.5	57.5	BW	0	8.36	1.98834	0.845094	0.422442	0.422652	0.380543			0.010486		98.4	11.2	87.2
P17156_1090_S90	X1090	control bay	M	may	2018	31.05.2018	experiment	8	6.2	4.9	11.5	12.6	12.4	24.7	56.8	BW	0	8.44	2.86279	0.845094	0.492884	0.35221	3.19938			0.523306		122	5.65	116
P17156_1050_S50	X1050	heated bay	B	may	2018	30.05.2018	experiment	8	6.2	3	10.5	12.7	12.3	32	58.5	BW	7.59466	8.77	2.93567	0.985978	0.492884	0.493094	0.521484			0.040796		84.9	8.22	76.7
P17156_1058_S58	X1058	heated bay	D	may	2018	30.05.2018	experiment	8	6.4	1.2	10.2	12.5	12.3	22	57	BW	0	8.76	2.12367	0.915536	0.492884	0.422652	0.380543			0.164332		104	11.9	91.6
P17156_1066_S66	X1066	heated bay	F	may	2018	30.05.2018	experiment	8	6.3	2.4	10.6	12.6	12.3	27.5	58	BW	1.21958	8.63	3.00854	1.05642	0.422442	0.633978	0.662426			0.266896		102	12.3	89.9
P17156_1075_S75	X1075	control bay	K	may	2018	31.05.2018	experiment	15	6.4	2.8	9.59	10.2	10.1	22.8	59.6	BW	0	8.71	2.81074	0.985978	0.492884	0.493094	0.183224			0.318178		75	5.49	69.5
P17156_1083_S83	X1083	control bay	L	may	2018	31.05.2018	experiment	15	6.2	1.6	9.6	10.3	10.2	30.3	57.6	BW	0	8.54	2.34229	1.26775	0.492884	0.774862	0.239601			0.420742		93.1	10.5	82.6
P17156_1091_S91	X1091	control bay	M	may	2018	31.05.2018	experiment	15	6.5	4.9	9.5	10.3	10.2	26.5	57.5	BW	0	8.62	3.11264	0.915536	0.563326	0.35221	1.22619			0.215614		151	11.5	140
P17156_1051_S51	X1051	heated bay	B	may	2018	30.05.2018	experiment	15	6.4	3	9.6	10.4	10.1	32.5	57.6	BW	7.31748	8.72	2.90443	0.985978	0.563326	0.422652	2.07184			1.49766		92.9	7.39	85.5
P17156_1059_S59	X1059	heated bay	D	may	2018	30.05.2018	experiment	15	6.3	1.2	9.5	10.4	10.2	27.5	57.1	BW	44.7364	8.73	2.65459	0.845094	0.352	0.493094	0.239601			0.62587		107	12.5	94.3
P17156_1067_S67	X1067	heated bay	F	may	2018	30.05.2018	experiment	15	6.5	2.4	9.58	10.2	10.1	32.5	57	BW	6.874	8.87	2.62336	0.985978	0.422442	0.563536	0.239601			0.523306		95	13.4	81.6
P17156_1076_S76	X1076	control bay	K	may	2018	31.05.2018	experiment	16	6.4	2.8	9.63	9.95	9.82	23.5	57.3	BW	0	9.05	2.7691	1.40863	0.563326	0.845304	0.239601			1.18997		70.2	6.52	63.7
P17156_1084_S84	X1084	control bay	L	may	2018	31.05.2018	experiment	16	6.2	1.6	9.6	10.1	9.76	36.3	58.3	BW	0	8.86	3.61233	1.1973	0.352	0.845304	0.521484			0.010486		107	9.97	97
P17156_1092_S92	X1092	control bay	M	may	2018	31.05.2018	experiment	16	6.6	4.9	9.8	9.98	9.84	28.5	57.5	BW	2.71634	9.03	3.35207	0.985978	0.563326	0.422652	2.49467			1.80536		141	12.6	129
P17156_1052_S52	X1052	heated bay	B	may	2018	30.05.2018	experiment	16	6.5	3	9.5	10	9.8	32.5	57	BW	180.72	8.55	3.35207	0.915536	0.422442	0.493094	3.90409			0.164332		88.7	5.34	83.3
P17156_1060_S60	X1060	heated bay	D	may	2018	30.05.2018	experiment	16	6.5	1.2	9.54	9.92	9.78	21	57	BW	246.688	8.61	3.71643	1.1973	0.633768	0.563536	0.94431			1.65151		101	13.3	88
P17156_1068_S68	X1068	heated bay	F	may	2018	30.05.2018	experiment	16	6.5	2.4	9.56	9.93	9.77	25	57	BW	127.502	8.77	3.93504	1.1973	0.422442	0.774862	0.803368			0.472024		93.3	16	77.3
P17156_1077_S77	X1077	control bay	K	may	2018	31.05.2018	experiment	24	6.6	2.8	9.04	8.59	8.43	24.7	57.7	BW	45.7342	8.72	3.25838	1.83128	0.563326	1.26796	0.662426			10.6259		77.9	6.97	71
P17156_1085_S85	X1085	control bay	L	may	2018	31.05.2018	experiment	24	6.4	1.6	9.05	8.59	8.36	30	57	BW	0	8.75	2.82115	1.90172	0.492884	1.40884	0.803368			0.215614		110	6.53	110
P17156_1093_S93	X1093	control bay	M	may	2018	31.05.2018	experiment	24	6.8	4.9	9.05	8.64	8.44	27.5	56.9	BW	11.198	8.94	3.79971	0.915536	0.492884	0.422652	2.63561			1.13869		144	12.2	132
P17156_1053_S53	X1053	heated bay	B	may	2018	30.05.2018	experiment	24	6.6	3	9.2	8.71	8.57	35.5	58	BW	67.6312	8.97	2.9669	1.05642	0.492884	0.563536	5.17256			0.677152		89.2	6.71	82.4
P17156_1061_S61	X1061	heated bay	D	may	2018	30.05.2018	experiment	24	6.7	1.2	9.02	8.59	8.43	24	58	BW	56.5442	8.46	3.79971	1.05642	0.563326	0.493094	0.803368			0.933562		104	12.1	92
P17156_1069_S69	X1069	heated bay	F	may	2018	30.05.2018	experiment	24	6.6	2.4	9.07	8.61	8.44	26.5	57.2	BW	0	7.86	2.98772	1.1973	0.492884	0.70442	0.662426			0.266896		36.9	8.82	28.1
P17156_1078_S78	X1078	control bay	K	may	2018	31.05.2018	experiment	25	6.6	2.8	9.2	8.33	8.18	25.8	57.3	BW	98.6751	8.44	2.36311	1.61996	0.563326	1.05663	1.22619			11.8053		78.3	6.57	71.7
P17156_1086_S86	X1086	control bay	L	may	2018	31.05.2018	experiment	25	6.4	1.6	9	8.38	8.22	29	57	BW	0	8.56	3.44576	1.83128	0.492884	1.3384	0.662426			0.318178		106	7.28	98.9
P17156_1094_S94	X1094	control bay	M	may	2018	31.05.2018	experiment	25	6.7	4.9	9.02	8.38	8.24	29	57.3	BW	19.347	8.41	4.46596	1.12686	0.422442	0.70442	3.6222			3.85664		150	11.1	138
P17156_1054_S54	X1054	heated bay	B	may	2018	30.05.2018	experiment	25	6.6	3	9.23	8.4	8.21	32	57.2	BW	0	8.92	2.78992	1.33819	0.633768	0.70442	11.2331			0.061768		64.4	7.14	57.2
P17156_1062_S62	X1062	heated bay	D	may	2018	30.05.2018	experiment	25	6.7	1.2	9.3	8.3	8.05	18.5	49.35	BW	0	8.21	2.9669	1.83128	0.633768	1.19751	0.521484			2.77971		93.9	17.8	76.1
P17156_1070_S70	X1070	heated bay	F	may	2018	30.05.2018	experiment	25	6.6	2.4	9.3	8.29	8.23	26.5	57.2	BW	59.8703	8.9	2.82115	1.05642	0.563326	0.493094	0.0986592			0.728434		53.2	8.44	44.8
P17156_1079_S79	X1079	control bay	K	may	2018	31.05.2018	experiment	28	6.5	2.8	7.64	7.78	7.64	26.3	57	BW	99.2294	8.56	4.01832	1.40863	0.492884	0.915746	3.34032			10.8823		105	14.3	90.5
P17156_1087_S87	X1087	control bay	L	may	2018	31.05.2018	experiment	28	6.3	1.6	7.73	7.81	7.61	30.5	56.9	BW	31.9308	8.47	2.49844	1.6904	0.563326	1.12707	2.35373			1.03613		114	7.56	106
P17156_1095_S95	X1095	control bay	M	may	2018	31.05.2018	experiment	28	6.6	4.9	7.64	7.77	7.61	25	57.3	BW	103.11	8.74	2.38393	1.97217	0.422442	1.54972	3.05844			26.3182		160	12	148
P17156_1055_S55	X1055	heated bay	B	may	2018	30.05.2018	experiment	28	6.6	3	7.75	7.84	7.65	34.2	57.2	BW	18.0165	8.94	3.73725	0.985978	0.422442	0.563536	5.87727			1.49766		78.4	13.9	64.6
P17156_1063_S63	X1063	heated bay	D	may	2018	30.05.2018	experiment	28	6.6	1.2	7.71	7.78	7.06	22	57	BW	65.4138	8.38	2.80033	1.1973	0.422442	0.774862	0.239601			1.54895		92.4	13.9	78.5
P17156_1071_S71	X1071	heated bay	F	may	2018	30.05.2018	experiment	28	6.5	2.4	7.8	7.88	7.6	35	57	BW	0	8.26	3.1751	0.985978	0.492884	0.493094	0.521484			3.08741		97.6	12.8	84.7
P17156_1080_S80	X1080	control bay	K	may	2018	31.05.2018	experiment	35	6.9	2.8	7.03	6.91	6.56	21.4	56.9	BW	224.514	8.78	4.21611	1.12686	0.633768	0.493094	1.36713			35.5489		92.2	13.5	78.7
P17156_1088_S88	X1088	control bay	L	may	2018	31.05.2018	experiment	35	6.5	1.6	7.07	9.96	6.7	27.4	57.4	BW	116.969	8.39	2.30065	1.54951	0.492884	1.05663	4.89068			7.90791		99.2	6.03	93.2
P17156_1096_S96	X1096	control bay	M	may	2018	31.05.2018	experiment	35	6.8	4.9	7.09	6.94	6.67	26	57.5	BW	163.535	9	3.21674	1.83128	0.633768	1.19751	4.18597			38.472		87.5	20.8	66.7
P17156_1056_S56	X1056	heated bay	B	may	2018	30.05.2018	experiment	35	6.8	3	7.15	7.03	6.56	35.5	58	BW	15.6328	9.02	2.29024	1.05642	0.563326	0.493094	4.89068			6.62586		110	16.6	93.1
P17156_1064_S64	X1064	heated bay	D	may	2018	30.05.2018	experiment	35	7	1.2	6.99	6.98	6.9	19	58	BW	6.0979	8.61	3.35207	0.985978	0.422442	0.563536	0.0422825			23.4976		126	16.1	110
P17156_1072_S72	X1072	heated bay	F	may	2018	30.05.2018	experiment	35	6.9	2.4	7.01	9.96	6.67	29.5	57.3	BW	6.59682	8	4.30981	0.985978	0.633768	0.35221	0.380543			9.03612		91.3	13.8	77.4
P17156_1025_S25	X1025	control bay	K	may	2018	31.05.2018	experiment	6	6.3	2.8				36.8	58.1	PW	1141.97	8.59	3.79971	12.2916	5.2119	7.07968		90.1542	1.19552	328.09	28.9445	448	37.7	410
P17156_1033_S33	X1033	control bay	L	may	2018	31.05.2018	experiment	6	6.1	1.6				27.5	56.9	PW	1097.62	8.6	3.97668	15.6544	5.56589	10.0885		104.83	1.41289	310.09	26.0432	522	44.6	448
P17156_1041_S41	X1041	control bay	M	may	2018	31.05.2018	experiment	6	6.5	4.9				31.1	57.6	PW	355.896	8.592	3.69561	10.3447	4.14995	6.19472		45.9641	0.391262	118.59	33.2784	178	22.6	155
P17156_1001_S1	X1001	heated bay	B	may	2018	30.05.2018	experiment	6	6	3				23.5	57	PW	193.47	8.555	3.49781	16.9936	3.3324	13.6612		31.4491	0.412999	19.09	26.2544	11.7	18.8	7.13
P17156_1009_S9	X1009	heated bay	D	may	2018	30.05.2018	experiment	6	6.3	1.2				34.5	53	PW	814.901	8.09	3.69561	16.9936	6.9976	9.996		47.0931	2.97794	393.09	39.501	111	11.9	99.5
P17156_1017_S17	X1017	heated bay	F	may	2018	30.05.2018	experiment	6	6.3	2.4				35	56	PW	465.103	8.404	3.30002	10.3296	0.3336	9.996		39.6743	0.239104	179.59	40.5276	107	16	90.5
P17156_1026_S26	X1026	control bay	K	may	2018	31.05.2018	experiment	8	6.3	2.8				27.3	59.3	PW	1003.38	8.581	3.51863	15.1235	4.32694	10.7965		88.5414	0.630366	336.09	48.0272	358	27	331
P17156_1034_S34	X1034	control bay	L	may	2018	31.05.2018	experiment	8	6.3	1.6				24	57.5	PW	970.12	8.649	3.43535	16.7164	5.3889	11.3275		94.8312	1.30421	272.59	37.2203	458	126	332
P17156_1042_S42	X1042	control bay	M	may	2018	31.05.2018	experiment	8	6.2	4.9				32.1	56.8	PW	267.753	8.873	3.42494	9.28272	3.44198	5.84074		55.1569	0.456472	102.59	40.9919	137	12.6	124
P17156_1002_S2	X1002	heated bay	B	may	2018	30.05.2018	experiment	8	6.2	3				26.5	58.5	PW	103.11	8.508	3.45617	12.3288	1	11.3288		24.6755	0	16.59	25.2257	116	13.3	103
P17156_1010_S10	X1010	heated bay	D	may	2018	30.05.2018	experiment	8	6.4	1.2				35	57	PW	842.619	7.823	3.59151	15.994	4.9984	10.9956		65.4787	2.21715	389.59	45.931	236	18.2	218
P17156_1018_S18	X1018	heated bay	F	may	2018	30.05.2018	experiment	8	6.3	2.4				30.5	58	PW	354.232	8.597	3.02936	9.9964	0.6668	9.3296		42.2547	0.456472	174.09	40.3759	117	21.9	94.7
P17156_1027_S27	X1027	control bay	K	may	2018	31.05.2018	experiment	15	6.4	2.8				36.8	59.6	PW	1396.97	8.762	3.77889	12.9996	8.75174	4.24781		103.863	1.17379	328.59	39.1802	448	38.1	410
P17156_1035_S35	X1035	control bay	L	may	2018	31.05.2018	experiment	15	6.2	1.6				27.3	57.6	PW	1125.34	8.788	3.54986	12.2916	4.50394	7.78765		105.314	1.10858	301.09	34.4464	368	34.4	334
P17156_1043_S43	X1043	control bay	M	may	2018	31.05.2018	experiment	15	6.5	4.9				31	57.5	PW	439.603	8.598	3.2792	10.6987	3.97296	6.7257		41.6096	0.130421	156.59	33.3636	173	17.6	155
P17156_1003_S3	X1003	heated bay	B	may	2018	30.05.2018	experiment	15	6.4	3				25.1	57.6	PW	109.762	8.761	3.12305	25.99	2.3328	23.6572		29.9976	0.0869471	26.09	29.9344	61.4	32.5	28.9
P17156_1011_S11	X1011	heated bay	D	may	2018	30.05.2018	experiment	15	6.3	1.2				29.6	57.1	PW	831.532	8.001	2.74828	16.9936	5.6648	11.3288		73.22	3.30399	425.59	52.7149	296	36.7	259
P17156_1019_S19	X1019	heated bay	F	may	2018	30.05.2018	experiment	15	6.5	2.4				24.5	57	PW	615.333	8.629	3.00854	12.9952	1	11.9952		47.4156	0.304315	259.59	45.571	121	63.6	57.1
P17156_1028_S28	X1028	control bay	K	may	2018	31.05.2018	experiment	16	6.4	2.8				33.8	57.3	PW	1008.93	8.804	3.20633	9.8137	3.79597	6.01773		69.3494	0.608629	318.09	36.9641	5.2	45.7	40.5
P17156_1036_S36	X1036	control bay	L	may	2018	31.05.2018	experiment	16	6.2	1.6				22	58.3	PW	992.294	8.371	3.20633	8.75174	5.74288	3.00886		92.4121	1.34768	399.59	30.9744	453	35.2	418
P17156_1044_S44	X1044	control bay	M	may	2018	31.05.2018	experiment	16	6.6	4.9				29	57.5	PW	516.104	8.72	3.06059	13.7075	3.97296	9.73456		48.8671	0.695577	257.09	42.5255	210	25.4	185
P17156_1004_S4	X1004	heated bay	B	may	2018	30.05.2018	experiment	16	6.5	3				24.5	57	PW	124.73	8.656	3.071	1.9996	0.3336	1.666		34.3521	0	18.09	35.3666	108	20.8	86.8
P17156_1012_S12	X1012	heated bay	D	may	2018	30.05.2018	experiment	16	6.5	1.2				36	57	PW	903.598	8.053	3.36248	18.9928	9.33	9.6628		59.9953	3.56483	353.59	67.364	304	22.7	282
P17156_1020_S20	X1020	heated bay	F	may	2018	30.05.2018	experiment	16	6.5	2.4				32	57	PW	637.508	8.426	2.43598	11.3292	1	10.3292		47.8994	0.608629	261.09	43.3418	220	30	190
P17156_1029_S29	X1029	control bay	K	may	2018	31.05.2018	experiment	24	6.6	2.8				33	57.7	PW	1712.96	8.17	3.42494	9.6367	4.14995	5.48675		75.8005	1.19552	418.59	44.3495	409	35.9	373
P17156_1037_S37	X1037	control bay	L	may	2018	31.05.2018	experiment	24	6.4	1.6				27	57	PW	1025.56	8.536	3.43535	10.5217	4.68093	5.84074		73.0587	1.21726	361.09	35.5155	2.85	56.5	53.4
P17156_1045_S45	X1045	control bay	M	may	2018	31.05.2018	experiment	24	6.8	4.9				29.4	56.9	PW	319.863	8.606	2.7691	16.7164	5.91987	10.7965		48.7058	0.652103	127.09	38.6403	115	24.5	90.6
P17156_1005_S5	X1005	heated bay	B	may	2018	30.05.2018	experiment	24	6.6	3				22.5	58	PW	135.262	8.638	2.34229	17.9932	1	16.9932		29.1912	0.412999	18.59	25.5249	84.3	21.7	62.6
P17156_1013_S13	X1013	heated bay	D	may	2018	30.05.2018	experiment	24	6.7	1.2				34	58	PW	898.054	7.982	3.19592	16.3272	6.6644	9.6628		52.5765	3.84741	389.59	42.0732	247	31.3	216
P17156_1021_S21	X1021	heated bay	F	may	2018	30.05.2018	experiment	24	6.6	2.4				27.2	57.2	PW	228.394	8.513	2.30065	9.9964	0.6668	9.3296		34.6747	0.608629	188.09	30.4048	139	30.2	109
P17156_1030_S30	X1030	control bay	K	may	2018	31.05.2018	experiment	25	6.6	2.8				31.5	57.3	PW	1541.11	8.417	3.70602	9.28272	4.50394	4.77878		71.2847	1.45636	443.59	37.4181	412	20.3	392
P17156_1038_S38	X1038	control bay	L	may	2018	31.05.2018	experiment	25	6.4	1.6				28	57	PW	1047.73	8.427	3.3833	9.28272	4.68093	4.60179		89.9929	1.04336	387.59	37.6634	6.84	45.1	38.2
P17156_1046_S46	X1046	control bay	M	may	2018	31.05.2018	experiment	25	6.7	4.9				28.3	57.3	PW	648.595	8.048	2.60254	20.9642	4.14995	16.8142		57.7374	0.499946	207.09	34.4739	233	35.8	197
P17156_1006_S6	X1006	heated bay	B	may	2018	30.05.2018	experiment	25	6.6	3				25.2	57.2	PW	131.382	8.439	3.10223	26.6564	3.6656	22.9908		32.4168	0.347788	16.59	29.3219	118	24	94.5
P17156_1014_S14	X1014	heated bay	D	may	2018	30.05.2018	experiment	25	6.7	1.2				30.85	49.35	PW	770.553	8.761	2.90443	19.6592	7.9972	11.662		74.0264	3.08662	358.59	42.1986	307	40	267
P17156_1022_S22	X1022	heated bay	F	may	2018	30.05.2018	experiment	25	6.6	2.4				30.7	57.2	PW	228.948	8.651	2.665	7.664	4.332	3.332		61.1242	2.9562	307.59	40.6072	231	30.7	200
P17156_1031_S31	X1031	control bay	K	may	2018	31.05.2018	experiment	28	6.5	2.8				30.7	57	PW	1291.65	8.048	2.68582	8.04378	4.85792	3.18586		69.5106	2.9562	437.09	41.8206	17.5	25.9	43.5
P17156_1039_S39	X1039	control bay	L	may	2018	31.05.2018	experiment	28	6.3	1.6				26.4	56.9	PW	853.706	8.133	2.65459	8.04378	5.91987	2.1239		91.9282	2.69536	453.59	35.2346	10.7	28.9	39.6
P17156_1047_S47	X1047	control bay	M	may	2018	31.05.2018	experiment	28	6.6	4.9				32.5	57.3	PW	643.051	8.324	2.59213	9.8137	4.68093	5.13277		70.8009	0.565156	312.09	39.0485	14.4	23.2	37.6
P17156_1007_S7	X1007	heated bay	B	may	2018	30.05.2018	experiment	28	6.6	3				23	57.2	PW	132.491	8.975	2.99813	22.9912	1	21.9912		28.8687	0.217368	32.59	27.8063	102	13	89.3
P17156_1015_S15	X1015	heated bay	D	may	2018	30.05.2018	experiment	28	6.6	1.2				35	57	PW	875.88	8.574	2.72746	21.6584	12.9952	8.6632		70.1557	5.84719	411.59	44.542	302	36.9	265
P17156_1023_S23	X1023	heated bay	F	may	2018	30.05.2018	experiment	28	6.5	2.4				22	57	PW	582.072	8.602	2.69623	6.9976	2.9992	3.9984		52.5765	1.86936	290.59	37.725	200	38.6	162
P17156_1032_S32	X1032	control bay	K	may	2018	31.05.2018	experiment	35	6.9	2.8				35.5	56.9	PW	1651.98	8.109	2.81074	10.5217	9.8137	0.707968		67.5753	2.82578	434.59	40.2242	252	31	221
P17156_1040_S40	X1040	control bay	L	may	2018	31.05.2018	experiment	35	6.5	1.6				30	57.4	PW	925.772	8.187	2.57131	8.39776	4.68093	3.71683		74.5102	2.06499	431.09	39.6163	242	27.1	214
P17156_1048_S48	X1048	control bay	M	may	2018	31.05.2018	experiment	35	6.8	4.9				31.5	57.5	PW	936.859	8.56	2.46721	7.68979	4.68093	3.00886		64.511	0.456472	316.59	39.3057	150	36.5	113
P17156_1008_S8	X1008	heated bay	B	may	2018	30.05.2018	experiment	35	6.8	3				22.5	58	PW	643.051	8.513	2.22777	89.6312	5.6648	83.9664		42.0934	0.347788	29.09	33.1078	154	34.8	119
P17156_1016_S16	X1016	heated bay	D	may	2018	30.05.2018	experiment	35	7	1.2				39	58	PW	853.706	8.612	2.58172	14.6612	8.3304	6.3308		50.1573	2.10847	385.59	48.5437	271	37.6	234
P17156_1024_S24	X1024	heated bay	F	may	2018	30.05.2018	experiment	35	6.9	2.4				27.8	57.3	PW	676.312	8.381	2.54008	4.332	1.9996	2.3324		46.2867	1.28247	313.59	44.1264	178	28.7	150
P15156_1001_S1	X1097	control bay	K	may	2018	22.05.2018	field	14.8	6.4	2.8	8.56					BW	0	8.766	4.15365	4.04268	3.67683	0.365854	4.93336			8.8472		157	21.6	179
P15156_1002_S2	X1098	control bay	K	may	2018	22.05.2018	field	14.8	6.4	2.8	8.56					BW	0	8.596	2.84197	4.04268	3.61585	0.426829	6.44077			10.325		40.7	13.8	26.9
P15156_1003_S3	X1099	control bay	K	may	2018	22.05.2018	field	14.8	6.4	2.8	8.56					BW	0	9.052	2.92526	3.9817	3.7378	0.243902	4.93336			8.8472		21.1	16.2	4.97
P15156_1004_S4	X1100	control bay	L	may	2018	22.05.2018	field	15.9	11.13	1.6	8.89					BW	0	8.846	3.62274	3.92073	3.61585	0.304878	1.78149			10.325		20.5	17.1	3.37
P15156_1005_S5	X1101	control bay	L	may	2018	22.05.2018	field	15.9	11.13	1.6	8.89					BW	0	9.351	3.05018	4.04268	3.7378	0.304878	4.24817			11.3102		65	16.6	48.4
P15156_1006_S6	X1102	control bay	L	may	2018	22.05.2018	field	15.9	11.13	1.6	8.89					BW	2.27285	9.228	2.86279	3.85975	3.67683	0.182927	6.02966			10.8176		28	15.7	12.3
P15156_1007_S7	X1103	control bay	M	may	2018	22.05.2018	field	12.2	6.5	4.9	16.01					BW	0	6.94	3.01895	3.92073	3.67683	0.243902	2.05557			9.33981		43.8	7.07	36.8
P15156_1008_S8	X1104	control bay	M	may	2018	22.05.2018	field	12.2	6.5	4.9	16.01					BW	0	7.075	3.25838	4.04268	3.67683	0.365854	3.83706			9.83242		36.5	9.89	26.7
P15156_1009_S9	X1105	control bay	M	may	2018	22.05.2018	field	12.2	6.5	4.9	16.01					BW	0	6.92	4.33063	3.92073	3.7378	0.182927	3.28891			9.33981		4.91	7.33	2.42
P15156_1010_S10	X1106	heated bay	B	may	2018	22.05.2018	field	20.8	6.5	3	8.2					BW	10.9762	7.998	2.93567	3.92073	3.61585	0.304878	6.71485			8.8472		47.1	16.8	63.8
P15156_1011_S11	X1107	heated bay	B	may	2018	21.05.2018	field	20.8	6.5	3	8.2					BW	0	7.364	2.95649	3.85975	3.7378	0.121951	6.1667			9.83242		43.4	15.3	28.1
P15156_1012_S12	X1108	heated bay	B	may	2018	21.05.2018	field	20.8	6.5	3	8.2					BW	0	7.039	2.63377	3.85975	3.67683	0.182927	2.87779			8.8472		44.6	13.1	31.5
P15156_1013_S13	X1109	heated bay	D	may	2018	21.05.2018	field	20.3	6.4	1.2	8.5					BW	0	7.239	2.19654	3.9817	3.67683	0.304878	3.70002			10.8176		46	13.4	32.6
P15156_1014_S14	X1110	heated bay	D	may	2018	21.05.2018	field	20.3	6.4	1.2	8.5					BW	0	7.416	2.69623	5.01829	3.67683	1.34146	20.8297			10.325		61.4	13.5	47.9
P15156_1015_S15	X1111	heated bay	D	may	2018	21.05.2018	field	20.3	6.4	1.2	8.5					BW	0	NA		3.92073	3.7378	0.182927	NA					37.1	15.6	21.4
P15156_1016_S16	X1112	heated bay	F	may	2018	21.05.2018	field	20.7	6.4	2.4	9.4					BW	0	8.472	3.43535	3.92073	3.61585	0.304878	2.32964			12.2955		0.505	16.5	17
P15156_1017_S17	X1113	heated bay	F	may	2018	21.05.2018	field	20.7	6.4	2.4	9.4					BW	0	8.56	2.11326	3.9817	3.61585	0.365854	2.60372			9.33981		53.7	16	37.7
P15156_1018_S18	X1114	heated bay	F	may	2018	21.05.2018	field	20.7	6.4	2.4	9.4					BW	0	9	1.89465	3.92073	3.61585	0.304878	4.38521			9.33981		20.8	14.8	6.04
P15009_1019_S19	X1115	control bay	K	may	2018	22.05.2018	field	14.8	6.4	2.8						PW	418.538	7.35	1.80096	6.54268	5.32317	1.21951		47.4156	0.565156	262.58	27.0312	186	14.9	171
P15009_1020_S20	X1116	control bay	K	may	2018	22.05.2018	field	14.8	6.4	2.8						PW	519.43	7.243	1.50947	8.12805	5.32317	2.80488		47.7382	0.521682	268.984	28.0392	171	19.4	152
P15009_1021_S21	X1117	control bay	K	may	2018	22.05.2018	field	14.8	6.4	2.8						PW	582.072	7.307	1.30127	7.03048	5.07927	1.95122		57.2535	0.695577	305.437	27.8098	227	25	202
P15009_1022_S22	X1118	control bay	L	may	2018	22.05.2018	field	15.9	11.13	1.6						PW	501.136	7.356	1.53029	6.54268	5.07927	1.46341		48.7058	0.456472	204.945	30.0606	326	30.2	295
P15009_1023_S23	X1119	control bay	L	may	2018	22.05.2018	field	15.9	11.13	1.6						PW	587.616	7.296	1.49906	7.88414	5.32317	2.56098		38.8679	0.630366	263.073	30.9446	423	19.7	403
P15009_1024_S24	X1120	control bay	L	may	2018	22.05.2018	field	15.9	11.13	1.6						PW	516.104	7.299	2.12367	8.61585	6.17683	2.43902		57.4148	0.934681	263.073	31.4252	340	22.6	318
P15009_1025_S25	X1121	control bay	M	may	2018	22.05.2018	field	12.2	6.5	4.9						PW	258.884	6.94	1.50947	7.39634	5.56707	1.82927		21.2886	0.391262	63.0733	32.1519	223	9.44	219
P15009_1026_S26	X1122	control bay	M	may	2018	22.05.2018	field	12.2	6.5	4.9						PW	179.056	7.075	1.1243	5.93292	5.07927	0.853658		18.5469	0.282578	69.4772	32.1888	34.7	15.6	19.1
P15009_1027_S27	X1123	control bay	M	may	2018	22.05.2018	field	12.2	6.5	4.9						PW	177.948	6.92	1.16594	5.44512	4.95731	0.487805		25.3206	0.260841	38.9354	33.0808	66.7	21.6	45.2
P15009_1028_S28	X1124	heated bay	B	may	2018	21.05.2018	field	20.8	6.5	3						PW	63.1964	7.316	1.07225	4.95731	4.59146	0.365854		23.0627	0.347788	19.231	28.2332	156	8.4	147
P15009_1029_S29	X1125	heated bay	B	may	2018	21.05.2018	field	20.8	6.5	3						PW	30.2123	7.27	1.20758	5.07927	4.46951	0.609756		16.4503	0.326052	26.1275	34.1564	102	18.9	83.5
P15009_1030_S30	X1126	heated bay	B	may	2018	21.05.2018	field	20.8	6.5	3						PW	67.0769	7.137	1.07225	5.81097	4.71341	1.09756		16.289	0.260841	19.231	58.1342	92	47.6	44.5
P15009_1031_S31	X1127	heated bay	D	may	2018	21.05.2018	field	20.3	6.4	1.2						PW	496.702	7.096	2.06121	9.46951	7.39634	2.07317		37.2551	3.08662	404.945	54.1133	367	33.3	334
P15009_1032_S32	X1128	heated bay	D	may	2018	21.05.2018	field	20.3	6.4	1.2						PW	304.341	6.893	2.07162	16.6646	14.3476	2.31707		57.0923	5.39072	331.546	69.0476	304	16.7	287
P15009_1033_S33	X1129	heated bay	D	may	2018	21.05.2018	field	20.3	6.4	1.2						PW	473.419	7.195	2.12367	10.811	9.10366	1.70732		50.3186	3.08662	320.708	43.5897	211	26	185
P15009_1034_S34	X1130	heated bay	F	may	2018	21.05.2018	field	20.7	6.4	2.4						PW	364.765	7.337	1.44701	7.03048	5.56707	1.46341		37.4164	0.782524	166.521	47.5992	58.4	25.4	83.8
P15009_1035_S35	X1131	heated bay	F	may	2018	21.05.2018	field	20.7	6.4	2.4						PW	253.34	7.412	1.01915	6.29878	4.71341	1.58537		9.56376	0.304315	100.512	38.3657	37.3	24.2	13.1
P15009_1036_S36	X1132	heated bay	F	may	2018	21.05.2018	field	20.7	6.4	2.4						PW	115.86	7.321	1.07225	6.05488	5.07927	0.97561		20.321	0.347788	151.25	57.8231	146	27.7	119

## Sheet: metaT
sample	bay	samplingsite	month	year	samplingdate	group	temperature
May K metaT	Control Bay	K	May	2018	21.05.2018	field	14.8
May L metaT	Control Bay	L	May	2018	21.05.2018	field	15.9
May M metaT	Control Bay	M	May	2018	21.05.2018	field	12.2
May B metaT	Heated Bay	B	May	2018	22.05.2018	field	20.8
May D metaT	Heated Bay	D	May	2018	22.05.2018	field	20.3
May F metaT	Heated Bay	F	May	2018	22.05.2018	field	20.7
8B metaT	Heated Bay	B	May	2018	30.05.2018	experiment	8
8D metaT	Heated Bay	D	May	2018	30.05.2018	experiment	8
8F metaT	Heated Bay	F	May	2018	30.05.2018	experiment	8
8K metaT	Control Bay	K	May	2018	31.05.2018	experiment	8
8L metaT	Control Bay	L	May	2018	31.05.2018	experiment	8
8M metaT	Control Bay	M	May	2018	31.05.2018	experiment	8
16B metaT	Heated Bay	B	May	2018	30.05.2018	experiment	16
16D metaT	Heated Bay	D	May	2018	30.05.2018	experiment	16
16F metaT	Heated Bay	F	May	2018	30.05.2018	experiment	16
16K metaT	Control Bay	K	May	2018	31.05.2018	experiment	16
16L metaT	Control Bay	L	May	2018	31.05.2018	experiment	16
16M metaT	Control Bay	M	May	2018	31.05.2018	experiment	16
28B metaT	Heated Bay	B	May	2018	30.05.2018	experiment	28
28D metaT	Heated Bay	D	May	2018	30.05.2018	experiment	28
28F metaT	Heated Bay	F	May	2018	30.05.2018	experiment	28
28K metaT	Control Bay	K	May	2018	31.05.2018	experiment	28
28L metaT	Control Bay	L	May	2018	31.05.2018	experiment	28
28M metaT	Control Bay	M	May	2018	31.05.2018	experiment	28

## Sheet: oxygen incubation
	Oxygen (mg/L)
Temperature	Heated bay				Control
		samplingsite (n=1)				samplingsite (n=1)
[°C]	Incubation day	D	B	F	Incubation day	L	M	K
6	3	12.9	13.1	12.9	3	12.9	13	13
6	6	12.9	13.1	13	6	13.1	13.1	13
6	9	12.4	12.9	12.9	9	12.9	12.9	12.9
8	3	10.2	10.5	10.6	3	10.4	11.5	10.3
8	6	12.5	12.7	12.6	6	12.7	12.6	12.6
8	9	12.3	12.3	12.3	9	12.2	12.4	12.3
15	3	9.5	9.6	9.58	3	9.6	9.5	9.59
15	6	10.4	10.4	10.2	6	10.3	10.3	10.2
15	9	10.2	10.1	10.1	9	10.2	10.2	10.1
16	3	9.54	9.5	9.56	3	9.6	9.8	9.63
16	6	9.92	10	9.93	6	10.1	9.98	9.95
16	9	9.78	9.8	9.77	9	9.76	9.84	9.82
24	3	9.02	9.2	9.07	3	9.05	9.05	9.04
24	6	8.59	8.71	8.61	6	8.59	8.64	8.59
24	9	8.43	8.57	8.44	9	8.36	8.44	8.43
25	3	9.3	9.23	9.3	3	9	9.02	9.2
25	6	8.3	8.4	8.29	6	8.38	8.38	8.33
25	9	8.05	8.21	8.23	9	8.22	8.24	8.18
28	3	7.71	7.75	7.8	3	7.73	7.64	7.64
28	6	7.78	7.84	7.88	6	7.81	7.77	7.78
28	9	7.06	7.65	7.6	9	7.61	7.61	7.64
35	3	6.99	7.15	7.01	3	7.07	7.09	7.03
35	6	6.98	7.03	6.96	6	9.96	6.94	6.91
35	9	6.9	6.56	6.67	9	6.7	6.67	6.56

## Sheet: pH incubation
		pH
Temperature	Heated bay				Control
		samplingsite (n=1)				samplingsite (n=1)
[°C]	Incubation day	B	D	F	Incubation day	K	L	M
6	Start	7.242	7.465	7.146	Start	7.384	7.378	7.378
6	End	9.1	8.99	8.99	End	8.41	8.49	8.64
8	Start	6.987	6.592	7.419	Start	7.592	7.315	6.903
8	End	8.77	8.76	8.63	End	8.47	8.36	8.44
15	Start	7.103	7.061	7.222	Start	6.785	7.271	7.263
15	End	8.72	8.73	8.87	End	8.71	8.54	8.62
16	Start	6.693	7.034	7.13	Start	7.13	7.216	7.26
16	End	8.55	8.61	8.77	End	9.05	8.86	9.03
24	Start	7.134	7.029	7.139	Start	7.171	7	6.562
24	End	8.97	8.46	7.86	End	8.72	8.75	8.94
25	Start	7.231	6.81	7.119	Start	6.92	7.176	7.079
25	End	8.92	8.21	8.9	End	8.44	8.56	8.41
28	Start	7.16	7.004	7.106	Start	7.188	6.898	6.91
28	End	8.94	8.38	8.26	End	8.56	8.47	8.74
35	Start	7.201	6.982	7.036	Start	7.12	7.157	6.97
35	End	9.02	8.61	8	End	8.78	8.39	9

## Sheet: Temperature tracking
	Temperature sensors used in the waterbath to track the incubation temperature during the whole experiment. The temperature was measured every hour from start of the incubation until the end for each water bath.
