# Supplementary material for: Climate change-related warming reduces thermal sensitivity and modifies metabolic activity of coastal benthic bacterial communities
Source: ISME J. 2023 Mar 28;17(6):855–69. doi: 10.1038/s41396-023-01395-z (PMC10202955; doi:10.1038/s41396-023-01395-z)
Supplement: Supplementary file 4 — Table S5 [file 41396_2023_1395_MOESM4_ESM.xlsx]

## Sheet: 16S rRNA
Sample_name	sample_ID from the sequence facility	samplingdate	Bay	format	group	DNAconc ng/µL	sequencing platform	read length	Mreads	cutadapt (total processed)	cutadapt (passing filters)	cutadapt (passing filters (%))	cutadapt doubleprimer passing filters	cutadapt_doubleprimer_passing_filters_percent	DADA2_input	filtered	denoisedF	denoisedR	merged	nonchim
X1001	P17156_1001_S1	30.05.2018	heated bay	sediment	experiment	50	Illumina	2x301 bp	0.2	200666	183477	0.914	181759	0.991	181759	134668	93046	107173	38103	36028
X1002	P17156_1002_S2	30.05.2018	heated bay	sediment	experiment	30	Illumina	2x301 bp	0.12	124926	117355	0.939	116258	0.991	116258	85589	59063	69342	25631	25282
X1003	P17156_1003_S3	30.05.2018	heated bay	sediment	experiment	6.94	Illumina	2x301 bp	0.06	59520	56121	0.943	55473	0.988	55473	41120	27328	31668	13702	13560
X1004	P17156_1004_S4	30.05.2018	heated bay	sediment	experiment	21.9	Illumina	2x301 bp	0.21	208788	193828	0.928	191274	0.987	191274	137121	105527	119893	59528	58607
X1005	P17156_1005_S5	30.05.2018	heated bay	sediment	experiment	7.62	Illumina	2x301 bp	0.62	623275	592805	0.951	587063	0.99	587063	435225	364926	403525	231617	225749
X1006	P17156_1006_S6	30.05.2018	heated bay	sediment	experiment	25.8	Illumina	2x301 bp	0	4031	3791	0.94	3771	0.995	3771	2035	992	1083	640	640
X1007	P17156_1007_S7	30.05.2018	heated bay	sediment	experiment	6.2	Illumina	2x301 bp	0.27	273671	260222	0.951	257763	0.991	257763	191486	155227	172321	93340	92344
X1008	P17156_1008_S8	30.05.2018	heated bay	sediment	experiment	8.04	Illumina	2x301 bp	0.38	381688	361355	0.947	358397	0.992	358397	265632	220413	243616	132380	126576
X1009	P17156_1009_S9	30.05.2018	heated bay	sediment	experiment	28.8	Illumina	2x301 bp	0.18	175941	174274	0.991	173251	0.994	173251	130884	109416	120677	75240	66754
X1010	P17156_1010_S10	30.05.2018	heated bay	sediment	experiment	28.7	Illumina	2x301 bp	0.13	125962	124976	0.992	123753	0.99	123753	92638	69527	78001	34256	28684
X1011	P17156_1011_S11	30.05.2018	heated bay	sediment	experiment	17.2	Illumina	2x301 bp	0.09	86186	85503	0.992	84687	0.99	84687	63827	48975	54405	27500	26100
X1012	P17156_1012_S12	30.05.2018	heated bay	sediment	experiment	18	Illumina	2x301 bp	0.11	111352	110433	0.992	109607	0.993	109607	81377	64863	70421	36631	33315
X1013	P17156_1013_S13	30.05.2018	heated bay	sediment	experiment	8.69	Illumina	2x301 bp	0.11	113745	112812	0.992	111623	0.989	111623	82981	66155	72522	43370	40978
X1014	P17156_1014_S14	30.05.2018	heated bay	sediment	experiment	20.4	Illumina	2x301 bp	0.03	31978	31684	0.991	31517	0.995	31517	23178	16157	18685	8703	7270
X1015	P17156_1015_S15	30.05.2018	heated bay	sediment	experiment	15	Illumina	2x301 bp	0.12	120138	119262	0.993	118091	0.99	118091	88046	69078	76378	42880	39846
X1016	P17156_1016_S16	30.05.2018	heated bay	sediment	experiment	25.6	Illumina	2x301 bp	0.04	42616	42212	0.991	41942	0.994	41942	30768	23252	25379	13509	12186
X1017	P17156_1017_S17	30.05.2018	heated bay	sediment	experiment	60	Illumina	2x301 bp	0.04	35266	34988	0.992	34657	0.991	34657	26112	14566	18105	5805	5725
X1018	P17156_1018_S18	30.05.2018	heated bay	sediment	experiment	43.6	Illumina	2x301 bp	0.05	48518	48072	0.991	47554	0.989	47554	35621	20941	25434	9035	8789
X1019	P17156_1019_S19	30.05.2018	heated bay	sediment	experiment	12.9	Illumina	2x301 bp	0.05	46258	45927	0.993	45536	0.991	45536	34970	24056	27784	12750	12616
X1020	P17156_1020_S20	30.05.2018	heated bay	sediment	experiment	12.3	Illumina	2x301 bp	0.07	71824	71320	0.993	70653	0.991	70653	53208	38240	42902	20734	20417
X1021	P17156_1021_S21	30.05.2018	heated bay	sediment	experiment	48.7	Illumina	2x301 bp	0.03	34342	34068	0.992	33594	0.986	33594	24790	13222	15982	5021	4956
X1022	P17156_1022_S22	30.05.2018	heated bay	sediment	experiment	17.8	Illumina	2x301 bp	0.11	113055	112274	0.993	111072	0.989	111072	84121	62700	70472	33023	31562
X1023	P17156_1023_S23	30.05.2018	heated bay	sediment	experiment	60	Illumina	2x301 bp	0.04	36216	35920	0.992	35444	0.987	35444	26495	14345	17879	5841	5718
X1024	P17156_1024_S24	30.05.2018	heated bay	sediment	experiment	26.8	Illumina	2x301 bp	0.12	115861	115071	0.993	113712	0.988	113712	85569	60396	69241	28957	27791
X1025	P17156_1025_S25	31.05.2018	control bay	sediment	experiment	11.3	Illumina	2x301 bp	0.07	68159	66638	0.978	66246	0.994	66246	49621	38654	43849	25568	23590
X1026	P17156_1026_S26	31.05.2018	control bay	sediment	experiment	18.5	Illumina	2x301 bp	0.03	31095	30369	0.977	30192	0.994	30192	22323	15855	18483	10229	9578
X1027	P17156_1027_S27	31.05.2018	control bay	sediment	experiment	14.1	Illumina	2x301 bp	0.11	109531	107276	0.979	106529	0.993	106529	81242	63571	73109	41390	36951
X1028	P17156_1028_S28	31.05.2018	control bay	sediment	experiment	16.3	Illumina	2x301 bp	0.18	175371	172479	0.984	171251	0.993	171251	127653	104055	116396	67967	60143
X1029	P17156_1029_S29	31.05.2018	control bay	sediment	experiment	39.3	Illumina	2x301 bp	0.03	32157	31499	0.98	31298	0.994	31298	23169	15426	18913	9568	9030
X1030	P17156_1030_S30	31.05.2018	control bay	sediment	experiment	13.7	Illumina	2x301 bp	0.05	50268	49059	0.976	48768	0.994	48768	36622	27124	31576	18065	17058
X1031	P17156_1031_S31	31.05.2018	control bay	sediment	experiment	12.5	Illumina	2x301 bp	0.12	118000	114924	0.974	114193	0.994	114193	86202	65389	76185	39037	34368
X1032	P17156_1032_S32	31.05.2018	control bay	sediment	experiment	9.82	Illumina	2x301 bp	0.13	134888	131185	0.973	130361	0.994	130361	98027	70836	87668	35746	28667
X1033	P17156_1033_S33	31.05.2018	control bay	sediment	experiment	52	Illumina	2x301 bp	0.07	66222	65693	0.992	65161	0.992	65161	49303	34803	41849	21321	18492
X1034	P17156_1034_S34	31.05.2018	control bay	sediment	experiment	56	Illumina	2x301 bp	0.04	41185	40703	0.988	40358	0.992	40358	29942	18779	23650	10348	9181
X1035	P17156_1035_S35	31.05.2018	control bay	sediment	experiment	29.4	Illumina	2x301 bp	0.06	59446	58921	0.991	58409	0.991	58409	44489	31021	37096	18661	16743
X1036	P17156_1036_S36	31.05.2018	control bay	sediment	experiment	12.5	Illumina	2x301 bp	0.31	312779	310695	0.993	308413	0.993	308413	233515	190962	214455	123141	106599
X1037	P17156_1037_S37	31.05.2018	control bay	sediment	experiment	48	Illumina	2x301 bp	0.12	116842	114555	0.98	113375	0.99	113375	85250	57992	72406	31248	24812
X1038	P17156_1038_S38	31.05.2018	control bay	sediment	experiment	13.1	Illumina	2x301 bp	0.44	442230	436233	0.986	432833	0.992	432833	329712	271199	310001	191050	167890
X1039	P17156_1039_S39	31.05.2018	control bay	sediment	experiment	8.82	Illumina	2x301 bp	0.22	221071	219637	0.994	218088	0.993	218088	166446	130668	151364	86318	77310
X1040	P17156_1040_S40	31.05.2018	control bay	sediment	experiment	14.9	Illumina	2x301 bp	0.31	314891	312640	0.993	310070	0.992	310070	235497	184124	216242	108814	86372
X1041	P17156_1041_S41	31.05.2018	control bay	sediment	experiment	16.3	Illumina	2x301 bp	0.17	166624	164303	0.986	162114	0.987	162114	121212	90366	106867	46109	43716
X1042	P17156_1042_S42	31.05.2018	control bay	sediment	experiment	13.3	Illumina	2x301 bp	0.13	125171	123582	0.987	122178	0.989	122178	91732	65869	78382	30844	28930
X1043	P17156_1043_S43	31.05.2018	control bay	sediment	experiment	18	Illumina	2x301 bp	0.28	276225	273569	0.99	269951	0.987	269951	205909	162817	184974	90167	82848
X1044	P17156_1044_S44	31.05.2018	control bay	sediment	experiment	24	Illumina	2x301 bp	0.14	136027	134577	0.989	132855	0.987	132855	98815	73018	83985	35741	33110
X1045	P17156_1045_S45	31.05.2018	control bay	sediment	experiment	12.2	Illumina	2x301 bp	0.26	257339	254643	0.99	251801	0.989	251801	189597	152772	170180	87956	82806
X1046	P17156_1046_S46	31.05.2018	control bay	sediment	experiment	24.2	Illumina	2x301 bp	0.21	214061	211506	0.988	209098	0.989	209098	156917	116881	136485	49473	43095
X1047	P17156_1047_S47	31.05.2018	control bay	sediment	experiment	12.7	Illumina	2x301 bp	0.25	246943	244110	0.989	242028	0.991	242028	182330	123976	158383	36143	30035
X1048	P17156_1048_S48	31.05.2018	control bay	sediment	experiment	8.95	Illumina	2x301 bp	0.23	227445	224620	0.988	222684	0.991	222684	167012	125769	147304	49421	41983
X1049	P17156_1049_S49	30.05.2018	heated bay	bottom water	experiment	1.44	Illumina	2x301 bp	0.12	115018	113578	0.987	113552	1	113552	85228	79282	82613	65093	54574
X1050	P17156_1050_S50	30.05.2018	heated bay	bottom water	experiment	1.12	Illumina	2x301 bp	0.3	304002	300967	0.99	300892	1	300892	222644	211021	217340	176051	123479
X1051	P17156_1051_S51	30.05.2018	heated bay	bottom water	experiment	2.07	Illumina	2x301 bp	0.37	367199	363428	0.99	363242	0.999	363242	277041	257601	267528	210532	146381
X1052	P17156_1052_S52	30.05.2018	heated bay	bottom water	experiment	1.34	Illumina	2x301 bp	0.46	459667	454932	0.99	454027	0.998	454027	340969	314171	327835	255565	190490
X1053	P17156_1053_S53	30.05.2018	heated bay	bottom water	experiment	1.37	Illumina	2x301 bp	0.14	138353	136640	0.988	136485	0.999	136485	100028	90601	95030	71041	53885
X1054	P17156_1054_S54	30.05.2018	heated bay	bottom water	experiment	0.759	Illumina	2x301 bp	0.3	300682	297476	0.989	296513	0.997	296513	218657	199580	208565	163496	122544
X1055	P17156_1055_S55	30.05.2018	heated bay	bottom water	experiment	0.617	Illumina	2x301 bp	0.25	249061	246454	0.99	246235	0.999	246235	184888	174252	178894	150411	114161
X1056	P17156_1056_S56	30.05.2018	heated bay	bottom water	experiment	2.14	Illumina	2x301 bp	0.18	177214	175397	0.99	175348	1	175348	131522	125046	128289	108539	76354
X1057	P17156_1057_S57	30.05.2018	heated bay	bottom water	experiment	1.5	Illumina	2x301 bp	0.27	268776	265754	0.989	265706	1	265706	197555	187684	192495	165635	120538
X1058	P17156_1058_S58	30.05.2018	heated bay	bottom water	experiment	1.89	Illumina	2x301 bp	0.22	222801	219829	0.987	219752	1	219752	162881	151317	156849	128228	79331
X1059	P17156_1059_S59	30.05.2018	heated bay	bottom water	experiment	2.34	Illumina	2x301 bp	0.42	422003	417460	0.989	417348	1	417348	318704	303016	311502	257403	190528
X1060	P17156_1060_S60	30.05.2018	heated bay	bottom water	experiment	2.21	Illumina	2x301 bp	0.23	227118	224612	0.989	224538	1	224538	169418	157943	163613	131613	98446
X1061	P17156_1061_S61	30.05.2018	heated bay	bottom water	experiment	2.13	Illumina	2x301 bp	0.27	273441	270395	0.989	270298	1	270298	204336	195468	199371	169780	123221
X1062	P17156_1062_S62	30.05.2018	heated bay	bottom water	experiment	2.19	Illumina	2x301 bp	0.19	191429	188821	0.986	188674	0.999	188674	144899	134989	140093	110828	79384
X1063	P17156_1063_S63	30.05.2018	heated bay	bottom water	experiment	3.67	Illumina	2x301 bp	0.22	216742	214851	0.991	214793	1	214793	163191	160640	161405	155048	141898
X1064	P17156_1064_S64	30.05.2018	heated bay	bottom water	experiment	12	Illumina	2x301 bp	0.25	250424	248039	0.99	247978	1	247978	197345	191715	194205	182592	128385
X1065	P17156_1065_S65	30.05.2018	heated bay	bottom water	experiment	5.14	Illumina	2x301 bp	0.18	175216	173513	0.99	173448	1	173448	130815	121584	125926	100582	64645
X1066	P17156_1066_S66	30.05.2018	heated bay	bottom water	experiment	2.72	Illumina	2x301 bp	0.18	176598	174987	0.991	174942	1	174942	129274	121680	125438	103662	74055
X1067	P17156_1067_S67	30.05.2018	heated bay	bottom water	experiment	1.6	Illumina	2x301 bp	0.26	262641	260536	0.992	260405	0.999	260405	192979	176113	185312	146367	109902
X1068	P17156_1068_S68	30.05.2018	heated bay	bottom water	experiment	1.57	Illumina	2x301 bp	0.33	330367	327417	0.991	327331	1	327331	242170	230169	236041	197575	136691
X1069	P17156_1069_S69	30.05.2018	heated bay	bottom water	experiment	1.46	Illumina	2x301 bp	0.28	282920	280506	0.991	280417	1	280417	206706	193229	199905	156095	110057
X1070	P17156_1070_S70	30.05.2018	heated bay	bottom water	experiment	3.1	Illumina	2x301 bp	0.69	686948	681871	0.993	681794	1	681794	521516	510788	516418	454062	289632
X1071	P17156_1071_S71	30.05.2018	heated bay	bottom water	experiment	2.5	Illumina	2x301 bp	0.29	287399	285179	0.992	285070	1	285070	213715	208777	211019	197451	166157
X1072	P17156_1072_S72	30.05.2018	heated bay	bottom water	experiment	10.5	Illumina	2x301 bp	0.2	202378	200263	0.99	200218	1	200218	158379	153611	156035	143927	70078
X1073	P17156_1073_S73	31.05.2018	control bay	bottom water	experiment	1.07	Illumina	2x301 bp	0.54	541308	536604	0.991	536268	0.999	536268	404213	375380	392842	305282	196779
X1074	P17156_1074_S74	31.05.2018	control bay	bottom water	experiment	1.43	Illumina	2x301 bp	0.45	450006	445954	0.991	445571	0.999	445571	334608	303869	322230	237696	166811
X1075	P17156_1075_S75	31.05.2018	control bay	bottom water	experiment	1.69	Illumina	2x301 bp	0.5	501549	497329	0.992	496359	0.998	496359	378026	341783	363489	278896	201608
X1076	P17156_1076_S76	31.05.2018	control bay	bottom water	experiment	1.6	Illumina	2x301 bp	0.14	138520	137142	0.99	137021	0.999	137021	101532	88565	94675	63857	46245
X1077	P17156_1077_S77	31.05.2018	control bay	bottom water	experiment	1.45	Illumina	2x301 bp	1.13	1133043	1123754	0.992	1122526	0.999	1122526	833769	798095	817881	687484	494357
X1078	P17156_1078_S78	31.05.2018	control bay	bottom water	experiment	3.04	Illumina	2x301 bp	0.11	112933	111822	0.99	111793	1	111793	84989	81183	82700	74705	56604
X1079	P17156_1079_S79	31.05.2018	control bay	bottom water	experiment	1.98	Illumina	2x301 bp	0.24	238541	236667	0.992	236554	1	236554	185978	182454	184142	175305	156899
X1080	P17156_1080_S80	31.05.2018	control bay	bottom water	experiment	20.3	Illumina	2x301 bp	0.28	284365	281329	0.989	280637	0.998	280637	217748	198349	209354	166012	82602
X1081	P17156_1081_S81	31.05.2018	control bay	bottom water	experiment	1.32	Illumina	2x301 bp	0.37	372020	369252	0.993	369127	1	369127	284172	264898	275996	215039	160432
X1082	P17156_1082_S82	31.05.2018	control bay	bottom water	experiment	1.25	Illumina	2x301 bp	0.47	474333	470505	0.992	470283	1	470283	361117	333932	350572	253227	146322
X1083	P17156_1083_S83	31.05.2018	control bay	bottom water	experiment	1.66	Illumina	2x301 bp	0.4	398725	395345	0.992	395046	0.999	395046	304271	275781	292449	214033	132597
X1084	P17156_1084_S84	31.05.2018	control bay	bottom water	experiment	1.85	Illumina	2x301 bp	0.2	196802	195285	0.992	195234	1	195234	146317	134140	141155	102757	76828
X1085	P17156_1085_S85	31.05.2018	control bay	bottom water	experiment	1.25	Illumina	2x301 bp	0.42	415148	411830	0.992	411624	0.999	411624	313508	291973	304003	233761	151766
X1086	P17156_1086_S86	31.05.2018	control bay	bottom water	experiment	1.69	Illumina	2x301 bp	0.42	417939	414830	0.993	414634	1	414634	315202	297564	307212	246592	161630
X1087	P17156_1087_S87	31.05.2018	control bay	bottom water	experiment	1.79	Illumina	2x301 bp	0.12	122967	121954	0.992	121923	1	121923	95652	92219	93737	81677	52778
X1088	P17156_1088_S88	31.05.2018	control bay	bottom water	experiment	13.5	Illumina	2x301 bp	0.12	123727	122602	0.991	122422	0.999	122422	96528	89360	92931	78396	46996
X1089	P17156_1089_S89	31.05.2018	control bay	bottom water	experiment	1.25	Illumina	2x301 bp	0.18	178903	177414	0.992	177270	0.999	177270	134475	123033	128693	98748	76199
X1090	P17156_1090_S90	31.05.2018	control bay	bottom water	experiment	1.42	Illumina	2x301 bp	1.66	1661247	1648578	0.992	1642577	0.996	1642577	1256563	1180397	1227973	949668	703675
X1091	P17156_1091_S91	31.05.2018	control bay	bottom water	experiment	1.15	Illumina	2x301 bp	0.07	66219	65497	0.989	65312	0.997	65312	49112	39166	43812	29733	26566
X1092	P17156_1092_S92	31.05.2018	control bay	bottom water	experiment	1.15	Illumina	2x301 bp	0.21	212627	210841	0.992	210707	0.999	210707	158481	145030	151977	116167	89550
X1093	P17156_1093_S93	31.05.2018	control bay	bottom water	experiment	0.905	Illumina	2x301 bp	0.2	201710	199853	0.991	199589	0.999	199589	148640	132823	140560	105443	87257
X1094	P17156_1094_S94	31.05.2018	control bay	bottom water	experiment	0.805	Illumina	2x301 bp	0.23	234808	232890	0.992	232809	1	232809	173297	164424	168260	141005	107665
X1095	P17156_1095_S95	31.05.2018	control bay	bottom water	experiment	3.13	Illumina	2x301 bp	0.15	146292	144992	0.991	144964	1	144964	109530	103231	105956	83207	54235
X1096	P17156_1096_S96	31.05.2018	control bay	bottom water	experiment	13.1	Illumina	2x301 bp	0.16	164551	163220	0.992	163197	1	163197	123953	121350	122400	114791	93791
X1097	P15156_1001_S1	22.02.2018	control bay	bottom water	field	9.91	Illumina	2x301 bp	0.55	545015	541479	0.994	541036	0.999	541036	498913	486087	492880	462365	398464
X1098	P15156_1002_S2	22.02.2018	control bay	bottom water	field	12.5	Illumina	2x301 bp	0.26	255921	254252	0.993	253780	0.998	253780	233383	225735	229403	213138	184075
X1099	P15156_1003_S3	22.02.2018	control bay	bottom water	field	12.7	Illumina	2x301 bp	0.94	941305	935405	0.994	934915	0.999	934915	863847	846690	855640	807853	662394
X1100	P15156_1004_S4	22.02.2018	control bay	bottom water	field	15.5	Illumina	2x301 bp	0.29	289151	286936	0.992	286565	0.999	286565	262550	249884	256387	228019	183973
X1101	P15156_1005_S5	22.02.2018	control bay	bottom water	field	15.6	Illumina	2x301 bp	0.86	858027	852441	0.993	852202	1	852202	783644	770883	777804	737129	620068
X1102	P15156_1006_S6	22.02.2018	control bay	bottom water	field	12.7	Illumina	2x301 bp	0.33	330996	328846	0.994	328710	1	328710	301721	291866	296977	271625	224201
X1103	P15156_1007_S7	22.02.2018	control bay	bottom water	field	6.39	Illumina	2x301 bp	0.23	227969	225605	0.99	225140	0.998	225140	205923	188066	197539	149544	103192
X1104	P15156_1008_S8	22.02.2018	control bay	bottom water	field	8.92	Illumina	2x301 bp	0.12	116491	115286	0.99	114478	0.993	114478	103723	88087	96212	66800	59354
X1105	P15156_1009_S9	22.02.2018	control bay	bottom water	field	6.19	Illumina	2x301 bp	0.2	195539	194387	0.994	192695	0.991	192695	175007	153564	165412	120220	105049
X1106	P15156_1010_S10	21.05.2018	heated bay	bottom water	field	10.3	Illumina	2x301 bp	0.09	91236	90675	0.994	90591	0.999	90591	83016	76194	79402	64646	45890
X1107	P15156_1011_S11	21.05.2018	heated bay	bottom water	field	9.63	Illumina	2x301 bp	0.25	249432	248074	0.995	247915	0.999	247915	228379	218461	223032	194871	133145
X1108	P15156_1012_S12	21.05.2018	heated bay	bottom water	field	13.1	Illumina	2x301 bp	0.3	303147	301501	0.995	301344	0.999	301344	277563	267632	272360	245004	181125
X1109	P15156_1013_S13	21.05.2018	heated bay	bottom water	field	12.4	Illumina	2x301 bp	0.41	413309	411089	0.995	410688	0.999	410688	377209	362219	369652	326721	242020
X1110	P15156_1014_S14	21.05.2018	heated bay	bottom water	field	4.92	Illumina	2x301 bp	0.53	532294	529705	0.995	529070	0.999	529070	487299	469010	478698	430358	347287
X1111	P15156_1015_S15	21.05.2018	heated bay	bottom water	field	12.1	Illumina	2x301 bp	0.47	466782	464325	0.995	463195	0.998	463195	426605	409002	418859	365562	282400
X1112	P15156_1016_S16	21.05.2018	heated bay	bottom water	field	7.9	Illumina	2x301 bp	0.14	137024	136093	0.993	135833	0.998	135833	123018	108784	116515	90888	75554
X1113	P15156_1017_S17	21.05.2018	heated bay	bottom water	field	11.1	Illumina	2x301 bp	0.53	531724	528123	0.993	526542	0.997	526542	485916	449569	471705	382297	285320
X1114	P15156_1018_S18	21.05.2018	heated bay	bottom water	field	10.5	Illumina	2x301 bp	0.27	274873	272945	0.993	272544	0.999	272544	250712	228793	242250	195763	154264
X1115	P15009_1019_S19	22.02.2018	control bay	sediment	field	12.5	Illumina	2x301 bp	0.37	369392	366880	0.993	363758	0.991	363758	212781	185512	202237	132610	115902
X1116	P15009_1020_S20	22.02.2018	control bay	sediment	field	10.5	Illumina	2x301 bp	0.37	365989	363784	0.994	361181	0.993	361181	207395	173929	192960	109584	91397
X1117	P15009_1021_S21	22.02.2018	control bay	sediment	field	13.8	Illumina	2x301 bp	0.44	437138	434368	0.994	431153	0.993	431153	256950	223427	247049	171858	157765
X1118	P15009_1022_S22	22.02.2018	control bay	sediment	field	10.1	Illumina	2x301 bp	0.38	383769	381437	0.994	378920	0.993	378920	220690	177198	206020	112503	82063
X1119	P15009_1023_S23	22.02.2018	control bay	sediment	field	13.5	Illumina	2x301 bp	0.42	422147	419656	0.994	417049	0.994	417049	244915	197259	227915	127609	95879
X1120	P15009_1024_S24	22.02.2018	control bay	sediment	field	8.1	Illumina	2x301 bp	0.42	417915	415374	0.994	412977	0.994	412977	241876	199837	228134	137918	114794
X1121	P15009_1025_S25	22.02.2018	control bay	sediment	field	9.59	Illumina	2x301 bp	0.34	343791	334806	0.974	332152	0.992	332152	180596	143980	162966	78215	69004
X1122	P15009_1026_S26	22.02.2018	control bay	sediment	field	8.17	Illumina	2x301 bp	0.47	466118	453734	0.973	447349	0.986	447349	234867	193424	217037	108062	97021
X1123	P15009_1027_S27	22.02.2018	control bay	sediment	field	11.9	Illumina	2x301 bp	0.51	508080	494485	0.973	490236	0.991	490236	270118	219501	248708	124095	105458
X1124	P15009_1028_S28	21.05.2018	heated bay	sediment	field	9.73	Illumina	2x301 bp	0.37	374778	367123	0.98	363946	0.991	363946	185706	154580	168460	92963	88886
X1125	P15009_1029_S29	21.05.2018	heated bay	sediment	field	10.1	Illumina	2x301 bp	0.51	508749	496839	0.977	492414	0.991	492414	257310	217265	237076	133475	127748
X1126	P15009_1030_S30	21.05.2018	heated bay	sediment	field	11.5	Illumina	2x301 bp	0.55	554186	542138	0.978	538203	0.993	538203	281279	232039	257853	133895	126329
X1127	P15009_1031_S31	21.05.2018	heated bay	sediment	field	12.9	Illumina	2x301 bp	0.08	78229	76346	0.976	75728	0.992	75728	39514	29583	33453	17154	15934
X1128	P15009_1032_S32	21.05.2018	heated bay	sediment	field	40.8	Illumina	2x301 bp	0.13	132709	129756	0.978	128823	0.993	128823	66937	55150	60275	35448	34127
X1129	P15009_1033_S33	21.05.2018	heated bay	sediment	field	3.6	Illumina	2x301 bp	0.22	217702	214090	0.983	212089	0.991	212089	119789	98824	109337	63104	58384
X1130	P15009_1034_S34	21.05.2018	heated bay	sediment	field	34.9	Illumina	2x301 bp	0.07	73692	72604	0.985	72180	0.994	72180	40317	26724	32601	13202	12824
X1131	P15009_1035_S35	21.05.2018	heated bay	sediment	field	31.6	Illumina	2x301 bp	0.06	55674	54760	0.984	54152	0.989	54152	30090	18108	22468	7186	6948
X1132	P15009_1036_S36	21.05.2018	heated bay	sediment	field	5.77	Illumina	2x301 bp	0.12	120167	118264	0.984	117225	0.991	117225	63943	47039	52309	23439	23138

## Sheet: MetaT
Seq Project Name	JGI Project ID	Sample Name	concentration	year	month	day	temperature	bay	sequencing platform	sequencing instrument	read length	read count	filtered read count	percent read pairs merged (%)	% rRNA	file name
			ng/µL				°C
May K metaT	1232118	OKG_Field_May_B	41.8	2018	May	21	field	Control Bay	Illumina	NovaSeq S4	2x151 bp	74116146	24318892	69.94	66.36	12965.2.300794.TTCTCTCG–CGAGAGAA.fastq.gz
May L metaT	1232121	OKG_Field_May_D	49.9	2018	May	21	field	Control Bay	Illumina	NovaSeq S4	2x151 bp	50399696	44821896	71.39	10.99	12965.2.300794.ATACGACC–GGTCGTAT.fastq.gz
May M metaT	1232124	OKG_Field_May_F	27.7	2018	May	21	field	Control Bay	Illumina	NovaSeq S4	2x151 bp	63085744	53361092	69.5	15.15	12965.2.300794.GCTTCTTG–CAAGAAGC.fastq.gz
May B metaT	1232109	OKG_Field_May_K	45.5	2018	May	22	field	Heated Bay	Illumina	NovaSeq S4	2x151 bp	65991622	55319378	65.07	15.99	12965.2.300794.CGTGATCA–TGATCACG.fastq.gz
May D metaT	1232112	OKG_Field_May_L	65	2018	May	22	field	Heated Bay	Illumina	NovaSeq S4	2x151 bp	66428240	31744916	67.51	50.31	12965.2.300794.TACATCGG–CCGATGTA.fastq.gz
May F metaT	1232115	OKG_Field_May_M	80	2018	May	22	field	Heated Bay	Illumina	NovaSeq S4	2x151 bp	88557426	68172798	67.61	22.46	12965.2.300794.ACTCTCGA–TCGAGAGT.fastq.gz
8B metaT	1232127	OKG_8C_May_B	78	2018	May	30	8	Heated Bay	Illumina	NovaSeq S4	2x151 bp	94687952	81483310	65.64	13.51	12965.2.300794.GTCCACAT–ATGTGGAC.fastq.gz
8D metaT	1232128	OKG_8C_May_D	>100	2018	May	30	8	Heated Bay	Illumina	NovaSeq S4	2x151 bp	56207862	23951554	69.06	56.34	12965.2.300794.CGTTATGC–GCATAACG.fastq.gz
8F metaT	1232129	OKG_8C_May_F	74	2018	May	30	8	Heated Bay	Illumina	NovaSeq S4	2x151 bp	77085568	45426458	66.64	40.18	12965.2.300794.GCACTCAT–ATGAGTGC.fastq.gz
8K metaT	1232130	OKG_8C_May_K	99	2018	May	31	8	Control Bay	Illumina	NovaSeq S4	2x151 bp	69588384	32748602	67.59	52.13	12965.2.300794.CAGGTATC–GATACCTG.fastq.gz
8L metaT	1232131	OKG_8C_May_L	79	2018	May	31	8	Control Bay	Illumina	NovaSeq S4	2x151 bp	79198748	49161732	68.24	37.44	12965.2.300794.TTACCGAG–CTCGGTAA.fastq.gz
8M metaT	1232132	OKG_8C_May_M	100	2018	May	31	8	Control Bay	Illumina	NovaSeq S4	2x151 bp	72911166	17961982	66.12	74.41	12965.2.300794.TTACGGCT–AGCCGTAA.fastq.gz
16B metaT	1232133	OKG_16C_May_B	65	2018	May	30	16	Heated Bay	Illumina	NovaSeq S4	2x151 bp	88371726	33930824	63.24	60.77	12965.2.300794.TTCAGGAG–CTCCTGAA.fastq.gz
16D metaT	1232134	OKG_16C_May_D	100	2018	May	30	16	Heated Bay	Illumina	NovaSeq S4	2x151 bp	64899686	48397718	75.63	24.77	12965.2.300794.AATGCCTC–GAGGCATT.fastq.gz
16F metaT	1232135	OKG_16C_May_F	100	2018	May	30	16	Heated Bay	Illumina	NovaSeq S4	2x151 bp	85560602	70601852	69.95	16.97	12965.2.300794.GGATTCGT–ACGAATCC.fastq.gz
16K metaT	1232136	OKG_16C_May_K	97	2018	May	31	16	Control Bay	Illumina	NovaSeq S4	2x151 bp	63290580	45833014	69.03	26.79	12965.2.300794.ACTCAGAC–GTCTGAGT.fastq.gz
16L metaT	1232137	OKG_16C_May_L	99	2018	May	31	16	Control Bay	Illumina	NovaSeq S4	2x151 bp	72358208	23605790	68.01	66.52	12965.2.300794.ATGTAGCG–CGCTACAT.fastq.gz
16M metaT	1232138	OKG_16C_May_M	93	2018	May	31	16	Control Bay	Illumina	NovaSeq S4	2x151 bp	76377876	62876828	66.51	17.23	12965.2.300794.GCAAGATC–GATCTTGC.fastq.gz
28B metaT	1232139	OKG_28C_May_B	52	2018	May	30	28	Heated Bay	Illumina	NovaSeq S4	2x151 bp	77226782	62713102	66.24	18.4	12965.2.300794.GACTTAGG–CCTAAGTC.fastq.gz
28D metaT	1232140	OKG_28C_May_D	99	2018	May	30	28	Heated Bay	Illumina	NovaSeq S4	2x151 bp	62407302	47624544	74.24	23.04	12965.2.300794.CGTACGAA–TTCGTACG.fastq.gz
28F metaT	1232141	OKG_28C_May_F	83	2018	May	30	28	Heated Bay	Illumina	NovaSeq S4	2x151 bp	73293794	62365878	66.02	14.57	12965.2.300794.TTGACAGG–CCTGTCAA.fastq.gz
28K metaT	1232142	OKG_28C_May_K	91	2018	May	31	28	Control Bay	Illumina	NovaSeq S4	2x151 bp	73721706	60604826	68.29	17.37	12965.2.300794.CAAGTGCA–TGCACTTG.fastq.gz
28L metaT	1232143	OKG_28C_May_L	49.5	2018	May	31	28	Control Bay	Illumina	NovaSeq S4	2x151 bp	56712638	48646323	72.97	13.29	12965.2.300794.GATAGGCT–AGCCTATC.fastq.gz
28M metaT	1232144	OKG_28C_May_M	35.8	2018	May	31	28	Control Bay	Illumina	NovaSeq S4	2x151 bp	72594496	9282506	64.96	85.69	12965.2.300794.CTCTACTC–GAGTAGAG.fastq.gz
