# Supplementary material for: Climate change-related warming reduces thermal sensitivity and modifies metabolic activity of coastal benthic bacterial communities
Source: ISME J. 2023 Mar 28;17(6):855–69. doi: 10.1038/s41396-023-01395-z (PMC10202955; doi:10.1038/s41396-023-01395-z)
Supplement: Supplementary file 6 — Table S8 [file 41396_2023_1395_MOESM6_ESM.xlsx]

## Sheet: metaT DE analysis
Orf	BaseMean	Log2FoldChange	LfcSE	Stat	pvalue	padj	Sample	Category	Group	Kingdom	Phylum	Class	Order	Family	Genus	Species	KEGG Level 1	KEGG Level 2	KEGG Level 3	Gene	Gene Information
k141_2080399_2	261.692	5.02487	0.851661	5.90008	3.63e-09	0.000215689	heat8T	Photosynthesis	incubation experiment	Bacteria	Bacteroidetes/Chlorobi group	Flavobacteria	Flavobacteriales	Cryomorphaceae	Owenweeksia	Owenweeksia hongkongensis DSM 17368	09100 Metabolism	09102 Energy metabolism	00195 Photosynthesis [PATH:ko00195]	ATPF1B	Produces ATP from ADP in the presence of a proton gradient across the membrane. The catalytic sites are hosted primarily by the beta subunits
k141_4321834_1	41.8901	3.75111	0.833631	4.49972	6.8e-06	0.0467148	heat8T	Chaperones	incubation experiment	Bacteria	Proteobacteria	Alphaproteobacteria	Rhodobacterales	Rhodobacteraceae	Roseobacter	Roseobacter CCS2	09180 Brite Hierarchies	09182 Protein families: genetic information processing	03110 Chaperones and folding catalysts [BR:ko03110]	dnaK	Heat shock 70 kDa protein
k141_4577760_1	13.7494	22.0415	4.14548	5.317	1.05e-07	0.00197158	heat8T	Nitrogen	incubation experiment	Bacteria	Proteobacteria	Gammaproteobacteria	Thiotrichales	Thiotrichaceae	Beggiatoa	Beggiatoa PS	09100 Metabolism	09102 Energy metabolism	00910 Nitrogen metabolism [PATH:ko00910]	NRT	Major Facilitator Superfamily
k141_4822705_1	7.37929	21.3311	4.25134	5.0175	5.23e-07	0.00636512	heat8T	Sulfur	incubation experiment	Bacteria	Proteobacteria	Deltaproteobacteria	Desulfobacterales	Desulfobacteraceae	Desulfococcus	Unknown	09100 Metabolism	09102 Energy metabolism	00920 Sulfur metabolism [PATH:ko00920]	dmsC	PFAM Polysulphide reductase, NrfD
k141_4936088_1	16.3191	22.062	4.24967	5.19147	2.09e-07	0.0032901	heat8T	Sulfur	incubation experiment	Bacteria	Proteobacteria	Epsilonproteobacteria	Campylobacterales	Helicobacteraceae	Sulfurimonas	Unknown	09100 Metabolism	09102 Energy metabolism	00920 Sulfur metabolism [PATH:ko00920]	soxC	sulfur dehydrogenase subunit
k141_5114057_1	14.1204	22.3026	3.86627	5.7685	8e-09	0.000350959	heat8T	Sulfur	incubation experiment	Bacteria	Proteobacteria	Gammaproteobacteria	Chromatiales	Chromatiaceae	Thiocystis	Thiocystis violascens DSM 198	09100 Metabolism	09102 Energy metabolism	00920 Sulfur metabolism [PATH:ko00920]	aprB	Adenosine-5'-phosphosulfate reductase beta subunit
k141_1038286_1	181.896	12.1187	2.48677	4.87326	1.1e-06	0.00726805	heat16T	Photosynthesis	incubation experiment	Bacteria	Cyanobacteria	Cyanobacteria_X	SubsectionIII	FamilyI	Lyngbya	Lyngbya PCC 8106	09100 Metabolism	09102 Energy metabolism	00196 Photosynthesis - antenna proteins [PATH:ko00196]	cpcB	Phycocyanin beta subunit
k141_1038286_2	190.979	12.1485	2.30473	5.27113	1.36e-07	0.00307347	heat16T	Photosynthesis	incubation experiment	Bacteria	Cyanobacteria	Cyanobacteria_X	SubsectionIII	FamilyI	Lyngbya	Lyngbya PCC 8106	09100 Metabolism	09102 Energy metabolism	00196 Photosynthesis - antenna proteins [PATH:ko00196]	cpcA	TIGRFAM phycocyanin, alpha subunit
k141_1241392_1	10.5196	-19.776	4.24964	-4.65358	3.26e-06	0.011478	heat16T	Nitrogen	field samples	Bacteria	Proteobacteria	Betaproteobacteria	Hydrogenophilales	Hydrogenophilaceae	Thiobacillus	Unknown	09100 Metabolism	09102 Energy metabolism	00910 Nitrogen metabolism [PATH:ko00910]	nirS	Cytochrome D1 heme domain
k141_1893077_1	206.672	8.1561	1.9022	4.28772	1.81e-05	0.0448975	heat16T	Photosynthesis	incubation experiment	Bacteria	Cyanobacteria	Cyanobacteria_X	SubsectionIII	FamilyI	Oscillatoria	Oscillatoria acuminata PCC 6304	09100 Metabolism	09102 Energy metabolism	00195 Photosynthesis [PATH:ko00195]	psbA	Photosystem II (PSII) is a light-driven water plastoquinone oxidoreductase that uses light energy to abstract electrons from H(2)O, generating O(2) and a proton gradient subsequently used for ATP formation. It consists of a core antenna complex that captures photons, and an electron transfer chain that converts photonic excitation into a charge separation. The D1 D2 (PsbA PsbA) reaction center he…
k141_2963045_1	461.847	8.28834	1.72869	4.79458	1.63e-06	0.00940673	heat16T	Photosynthesis	incubation experiment	Bacteria	Cyanobacteria	Cyanobacteria_X	SubsectionIII	FamilyI	Lyngbya	Lyngbya PCC 8106	09100 Metabolism	09102 Energy metabolism	00195 Photosynthesis [PATH:ko00195]	psaA	PsaA and PsaB bind P700, the primary electron donor of photosystem I (PSI), as well as the electron acceptors A0, A1 and FX. PSI is a plastocyanin cytochrome c6-ferredoxin oxidoreductase, converting photonic excitation into a charge separation, which transfers an electron from the donor P700 chlorophyll pair to the spectroscopically characterized acceptors A0, A1, FX, FA and FB in turn. Oxidized …
k141_2963045_2	279.356	9.17422	1.56674	5.85563	4.75e-09	0.000228511	heat16T	Photosynthesis	incubation experiment	Bacteria	Cyanobacteria	Cyanobacteria_X	SubsectionIII	FamilyI	Lyngbya	Lyngbya PCC 8106	09100 Metabolism	09102 Energy metabolism	00195 Photosynthesis [PATH:ko00195]	psaB	PsaA and PsaB bind P700, the primary electron donor of photosystem I (PSI), as well as the electron acceptors A0, A1 and FX. PSI is a plastocyanin cytochrome c6-ferredoxin oxidoreductase, converting photonic excitation into a charge separation, which transfers an electron from the donor P700 chlorophyll pair to the spectroscopically characterized acceptors A0, A1, FX, FA and FB in turn. Oxidized …
k141_4020236_1	150.378	11.8916	2.51729	4.72395	2.31e-06	0.0110855	heat16T	Photosynthesis	incubation experiment	Bacteria	Cyanobacteria	Cyanobacteria_X	SubsectionIII	FamilyI	Unknown	Unknown	09100 Metabolism	09102 Energy metabolism	00195 Photosynthesis [PATH:ko00195]	psbA	Photosystem II (PSII) is a light-driven water plastoquinone oxidoreductase that uses light energy to abstract electrons from H(2)O, generating O(2) and a proton gradient subsequently used for ATP formation. It consists of a core antenna complex that captures photons, and an electron transfer chain that converts photonic excitation into a charge separation. The D1 D2 (PsbA PsbA) reaction center he…
k141_4321834_1	41.8901	3.53746	0.830416	4.25987	2.05e-05	0.0491793	heat16T	Chaperones	incubation experiment	Bacteria	Proteobacteria	Alphaproteobacteria	Rhodobacterales	Rhodobacteraceae	Roseobacter	Roseobacter CCS2	09180 Brite Hierarchies	09182 Protein families: genetic information processing	03110 Chaperones and folding catalysts [BR:ko03110]	dnaK	Heat shock 70 kDa protein
k141_4411556_2	96.0353	11.1479	2.41786	4.61064	4.01e-06	0.0130567	heat16T	Photosynthesis	incubation experiment	Bacteria	Cyanobacteria	Cyanobacteria_X	SubsectionIII	FamilyI	Lyngbya	Lyngbya PCC 8106	09100 Metabolism	09102 Energy metabolism	00195 Photosynthesis [PATH:ko00195]	psbB	One of the components of the core complex of photosystem II (PSII). It binds chlorophyll and helps catalyze the primary light-induced photochemical processes of PSII. PSII is a light- driven water plastoquinone oxidoreductase, using light energy to abstract electrons from H(2)O, generating O(2) and a proton gradient subsequently used for ATP formation
k141_4684083_1	104.908	10.5323	2.05721	5.11972	3.06e-07	0.00331656	heat16T	Photosynthesis	incubation experiment	Bacteria	Cyanobacteria	Cyanobacteria_X	SubsectionIII	FamilyI	Unknown	Unknown	09100 Metabolism	09102 Energy metabolism	00195 Photosynthesis [PATH:ko00195]	psbA	Photosystem II (PSII) is a light-driven water plastoquinone oxidoreductase that uses light energy to abstract electrons from H(2)O, generating O(2) and a proton gradient subsequently used for ATP formation. It consists of a core antenna complex that captures photons, and an electron transfer chain that converts photonic excitation into a charge separation. The D1 D2 (PsbA PsbA) reaction center he…
k141_510043_1	13.9775	-19.9575	4.24931	-4.69665	2.64e-06	0.0110855	heat16T	Nitrogen	field samples	Bacteria	Bacteroidetes/Chlorobi group	Cytophagia	Order II Incertae Sedis	Rhodothermaceae	Rhodothermus	Unknown	09100 Metabolism	09102 Energy metabolism	00910 Nitrogen metabolism [PATH:ko00910]	nosZ	Nitrous oxide reductase
k141_841338_1	45.3925	9.93262	2.21865	4.47687	7.57e-06	0.0214256	heat16T	Photosynthesis	incubation experiment	Bacteria	Cyanobacteria	Cyanobacteria_X	SubsectionIII	FamilyI	Lyngbya	Lyngbya PCC 8106	09100 Metabolism	09102 Energy metabolism	00195 Photosynthesis [PATH:ko00195]	psbA	Photosystem II (PSII) is a light-driven water plastoquinone oxidoreductase that uses light energy to abstract electrons from H(2)O, generating O(2) and a proton gradient subsequently used for ATP formation. It consists of a core antenna complex that captures photons, and an electron transfer chain that converts photonic excitation into a charge separation. The D1 D2 (PsbA PsbA) reaction center he…
k141_904630_1	24.5022	9.22455	2.14634	4.2978	1.73e-05	0.0444377	heat16T	Photosynthesis	incubation experiment	Bacteria	Cyanobacteria	Cyanobacteria_X	SubsectionIII	FamilyI	Unknown	Unknown	09100 Metabolism	09102 Energy metabolism	00195 Photosynthesis [PATH:ko00195]	petE	Participates in electron transfer between P700 and the cytochrome b6-f complex in photosystem I
k141_1038286_1	181.896	12.1187	2.48677	4.87326	1.1e-06	0.00726805	heat28T	Photosynthesis	incubation experiment	Bacteria	Cyanobacteria	Cyanobacteria_X	SubsectionIII	FamilyI	Lyngbya	Lyngbya PCC 8106	09100 Metabolism	09102 Energy metabolism	00196 Photosynthesis - antenna proteins [PATH:ko00196]	cpcB	Phycocyanin beta subunit
k141_1038286_2	190.979	12.1485	2.30473	5.27113	1.36e-07	0.00307347	heat28T	Photosynthesis	incubation experiment	Bacteria	Cyanobacteria	Cyanobacteria_X	SubsectionIII	FamilyI	Lyngbya	Lyngbya PCC 8106	09100 Metabolism	09102 Energy metabolism	00196 Photosynthesis - antenna proteins [PATH:ko00196]	cpcA	TIGRFAM phycocyanin, alpha subunit
k141_1241392_1	10.5196	-19.776	4.24964	-4.65358	3.26e-06	0.011478	heat28T	Nitrogen	field samples	Bacteria	Proteobacteria	Betaproteobacteria	Hydrogenophilales	Hydrogenophilaceae	Thiobacillus	Unknown	09100 Metabolism	09102 Energy metabolism	00910 Nitrogen metabolism [PATH:ko00910]	nirS	Cytochrome D1 heme domain
k141_1893077_1	206.672	8.1561	1.9022	4.28772	1.81e-05	0.0448975	heat28T	Photosynthesis	incubation experiment	Bacteria	Cyanobacteria	Cyanobacteria_X	SubsectionIII	FamilyI	Oscillatoria	Oscillatoria acuminata PCC 6304	09100 Metabolism	09102 Energy metabolism	00195 Photosynthesis [PATH:ko00195]	psbA	Photosystem II (PSII) is a light-driven water plastoquinone oxidoreductase that uses light energy to abstract electrons from H(2)O, generating O(2) and a proton gradient subsequently used for ATP formation. It consists of a core antenna complex that captures photons, and an electron transfer chain that converts photonic excitation into a charge separation. The D1 D2 (PsbA PsbA) reaction center he…
k141_2963045_1	461.847	8.28834	1.72869	4.79458	1.63e-06	0.00940673	heat28T	Photosynthesis	incubation experiment	Bacteria	Cyanobacteria	Cyanobacteria_X	SubsectionIII	FamilyI	Lyngbya	Lyngbya PCC 8106	09100 Metabolism	09102 Energy metabolism	00195 Photosynthesis [PATH:ko00195]	psaA	PsaA and PsaB bind P700, the primary electron donor of photosystem I (PSI), as well as the electron acceptors A0, A1 and FX. PSI is a plastocyanin cytochrome c6-ferredoxin oxidoreductase, converting photonic excitation into a charge separation, which transfers an electron from the donor P700 chlorophyll pair to the spectroscopically characterized acceptors A0, A1, FX, FA and FB in turn. Oxidized …
k141_2963045_2	279.356	9.17422	1.56674	5.85563	4.75e-09	0.000228511	heat28T	Photosynthesis	incubation experiment	Bacteria	Cyanobacteria	Cyanobacteria_X	SubsectionIII	FamilyI	Lyngbya	Lyngbya PCC 8106	09100 Metabolism	09102 Energy metabolism	00195 Photosynthesis [PATH:ko00195]	psaB	PsaA and PsaB bind P700, the primary electron donor of photosystem I (PSI), as well as the electron acceptors A0, A1 and FX. PSI is a plastocyanin cytochrome c6-ferredoxin oxidoreductase, converting photonic excitation into a charge separation, which transfers an electron from the donor P700 chlorophyll pair to the spectroscopically characterized acceptors A0, A1, FX, FA and FB in turn. Oxidized …
k141_4020236_1	150.378	11.8916	2.51729	4.72395	2.31e-06	0.0110855	heat28T	Photosynthesis	incubation experiment	Bacteria	Cyanobacteria	Cyanobacteria_X	SubsectionIII	FamilyI	Unknown	Unknown	09100 Metabolism	09102 Energy metabolism	00195 Photosynthesis [PATH:ko00195]	psbA	Photosystem II (PSII) is a light-driven water plastoquinone oxidoreductase that uses light energy to abstract electrons from H(2)O, generating O(2) and a proton gradient subsequently used for ATP formation. It consists of a core antenna complex that captures photons, and an electron transfer chain that converts photonic excitation into a charge separation. The D1 D2 (PsbA PsbA) reaction center he…
k141_4321834_1	41.8901	3.53746	0.830416	4.25987	2.05e-05	0.0491793	heat28T	Chaperones	incubation experiment	Bacteria	Proteobacteria	Alphaproteobacteria	Rhodobacterales	Rhodobacteraceae	Roseobacter	Roseobacter CCS2	09180 Brite Hierarchies	09182 Protein families: genetic information processing	03110 Chaperones and folding catalysts [BR:ko03110]	dnaK	Heat shock 70 kDa protein
k141_4411556_2	96.0353	11.1479	2.41786	4.61064	4.01e-06	0.0130567	heat28T	Photosynthesis	incubation experiment	Bacteria	Cyanobacteria	Cyanobacteria_X	SubsectionIII	FamilyI	Lyngbya	Lyngbya PCC 8106	09100 Metabolism	09102 Energy metabolism	00195 Photosynthesis [PATH:ko00195]	psbB	One of the components of the core complex of photosystem II (PSII). It binds chlorophyll and helps catalyze the primary light-induced photochemical processes of PSII. PSII is a light- driven water plastoquinone oxidoreductase, using light energy to abstract electrons from H(2)O, generating O(2) and a proton gradient subsequently used for ATP formation
k141_4684083_1	104.908	10.5323	2.05721	5.11972	3.06e-07	0.00331656	heat28T	Photosynthesis	incubation experiment	Bacteria	Cyanobacteria	Cyanobacteria_X	SubsectionIII	FamilyI	Unknown	Unknown	09100 Metabolism	09102 Energy metabolism	00195 Photosynthesis [PATH:ko00195]	psbA	Photosystem II (PSII) is a light-driven water plastoquinone oxidoreductase that uses light energy to abstract electrons from H(2)O, generating O(2) and a proton gradient subsequently used for ATP formation. It consists of a core antenna complex that captures photons, and an electron transfer chain that converts photonic excitation into a charge separation. The D1 D2 (PsbA PsbA) reaction center he…
k141_510043_1	13.9775	-19.9575	4.24931	-4.69665	2.64e-06	0.0110855	heat28T	Nitrogen	field samples	Bacteria	Bacteroidetes/Chlorobi group	Cytophagia	Order II Incertae Sedis	Rhodothermaceae	Rhodothermus	Unknown	09100 Metabolism	09102 Energy metabolism	00910 Nitrogen metabolism [PATH:ko00910]	nosZ	Nitrous oxide reductase
k141_841338_1	45.3925	9.93262	2.21865	4.47687	7.57e-06	0.0214256	heat28T	Photosynthesis	incubation experiment	Bacteria	Cyanobacteria	Cyanobacteria_X	SubsectionIII	FamilyI	Lyngbya	Lyngbya PCC 8106	09100 Metabolism	09102 Energy metabolism	00195 Photosynthesis [PATH:ko00195]	psbA	Photosystem II (PSII) is a light-driven water plastoquinone oxidoreductase that uses light energy to abstract electrons from H(2)O, generating O(2) and a proton gradient subsequently used for ATP formation. It consists of a core antenna complex that captures photons, and an electron transfer chain that converts photonic excitation into a charge separation. The D1 D2 (PsbA PsbA) reaction center he…
k141_904630_1	24.5022	9.22455	2.14634	4.2978	1.73e-05	0.0444377	heat28T	Photosynthesis	incubation experiment	Bacteria	Cyanobacteria	Cyanobacteria_X	SubsectionIII	FamilyI	Unknown	Unknown	09100 Metabolism	09102 Energy metabolism	00195 Photosynthesis [PATH:ko00195]	petE	Participates in electron transfer between P700 and the cytochrome b6-f complex in photosystem I
k141_1039187_1	11.575	-7.46428	1.64536	-4.53657	5.72e-06	0.00143327	con8C	Photosynthesis	field samples	Bacteria	Cyanobacteria	Cyanobacteria_X	SubsectionI	FamilyI_I	Cyanobium	Cyanobium PCC 7001	09100 Metabolism	09102 Energy metabolism	00195 Photosynthesis [PATH:ko00195]	psaA	PsaA and PsaB bind P700, the primary electron donor of photosystem I (PSI), as well as the electron acceptors A0, A1 and FX. PSI is a plastocyanin cytochrome c6-ferredoxin oxidoreductase, converting photonic excitation into a charge separation, which transfers an electron from the donor P700 chlorophyll pair to the spectroscopically characterized acceptors A0, A1, FX, FA and FB in turn. Oxidized …
k141_1054231_1	21.7274	-7.35851	1.68309	-4.37203	1.23e-05	0.00240711	con8C	Photosynthesis	field samples	Bacteria	Cyanobacteria	Cyanobacteria_X	SubsectionI	FamilyI_I	Cyanobium	Cyanobium PCC 7001	09100 Metabolism	09102 Energy metabolism	00195 Photosynthesis [PATH:ko00195]	psaB	PsaA and PsaB bind P700, the primary electron donor of photosystem I (PSI), as well as the electron acceptors A0, A1 and FX. PSI is a plastocyanin cytochrome c6-ferredoxin oxidoreductase, converting photonic excitation into a charge separation, which transfers an electron from the donor P700 chlorophyll pair to the spectroscopically characterized acceptors A0, A1, FX, FA and FB in turn. Oxidized …
k141_1054239_2	10.8054	5.03914	1.33215	3.78272	0.000155126	0.0137342	con8C	repair and recombination	incubation experiment	Bacteria	Proteobacteria	Gammaproteobacteria	Chromatiales	Unknown	Unknown	Unknown	09180 Brite Hierarchies	09182 Protein families: genetic information processing	03400 DNA repair and recombination proteins [BR:ko03400]	phrB	DNA photolyase
k141_1062804_2	22.9346	-3.51783	0.967774	-3.63497	0.00027801	0.0198837	con8C	Chaperones	field samples	Bacteria	Proteobacteria	Deltaproteobacteria	Misc. Deltaproteobacteria	Environmental Deltaproteobacteria	Uncultured Deltaproteobacteria	Unknown	09180 Brite Hierarchies	09182 Protein families: genetic information processing	03110 Chaperones and folding catalysts [BR:ko03110]	groES	Binds to Cpn60 in the presence of Mg-ATP and suppresses the ATPase activity of the latter
k141_1062804_3	86.2435	-3.27133	0.720992	-4.53727	5.7e-06	0.00142996	con8C	Chaperones	field samples	Bacteria	Proteobacteria	Deltaproteobacteria	Misc. Deltaproteobacteria	Environmental Deltaproteobacteria	Uncultured Deltaproteobacteria	delta proteobacterium NaphS2	09180 Brite Hierarchies	09182 Protein families: genetic information processing	03110 Chaperones and folding catalysts [BR:ko03110]	groEL	Prevents misfolding and promotes the refolding and proper assembly of unfolded polypeptides generated under stress conditions
k141_109988_1	28.827	-5.73499	1.30341	-4.39998	1.08e-05	0.00221741	con8C	Chaperones	field samples	Bacteria	Proteobacteria	Alphaproteobacteria	Rhizobiales	Unknown	Unknown	Unknown	09180 Brite Hierarchies	09182 Protein families: genetic information processing	03110 Chaperones and folding catalysts [BR:ko03110]	HSP20	Belongs to the small heat shock protein (HSP20) family
k141_111751_1	6.81001	-5.51872	1.68853	-3.26836	0.00108171	0.0462294	con8C	Photosynthesis	field samples	Bacteria	Cyanobacteria	Cyanobacteria_X	SubsectionI	FamilyI_I	Unknown	Unknown	09100 Metabolism	09102 Energy metabolism	00195 Photosynthesis [PATH:ko00195]	psbA	Photosystem II (PSII) is a light-driven water plastoquinone oxidoreductase that uses light energy to abstract electrons from H(2)O, generating O(2) and a proton gradient subsequently used for ATP formation. It consists of a core antenna complex that captures photons, and an electron transfer chain that converts photonic excitation into a charge separation. The D1 D2 (PsbA PsbA) reaction center he…
k141_1225574_1	5.82212	6.12846	1.80364	3.39783	0.000679227	0.0344471	con8C	Chaperones	incubation experiment	Bacteria	Thermodesulfobacteria	Thermodesulfobacteria_X	Thermodesulfobacteriales	Thermodesulfobacteriaceae	Thermodesulfobacterium	Unknown	09180 Brite Hierarchies	09182 Protein families: genetic information processing	03110 Chaperones and folding catalysts [BR:ko03110]	dnaJ	ATP binding to DnaK triggers the release of the substrate protein, thus completing the reaction cycle. Several rounds of ATP-dependent interactions between DnaJ, DnaK and GrpE are required for fully efficient folding. Also involved, together with DnaK and GrpE, in the DNA replication of plasmids through activation of initiation proteins
k141_1247676_1	5.09742	-5.78842	1.6901	-3.4249	0.000615016	0.0324995	con8C	repair and recombination	field samples	Bacteria	Planctomycetes	Planctomycetacia	Planctomycetales	Planctomycetaceae	Unknown	Unknown	09180 Brite Hierarchies	09182 Protein families: genetic information processing	03400 DNA repair and recombination proteins [BR:ko03400]	rpoC	DNA-dependent RNA polymerase catalyzes the transcription of DNA into RNA using the four ribonucleoside triphosphates as substrates
k141_1272993_1	5.79011	4.22306	1.29252	3.26731	0.00108573	0.0462901	con8C	Photosynthesis	incubation experiment	Bacteria	Cyanobacteria	Cyanobacteria_X	SubsectionI	FamilyI_I	Cyanothece	Cyanothece CCY0110	09100 Metabolism	09102 Energy metabolism	00195 Photosynthesis [PATH:ko00195]	psbD	Photosystem II (PSII) is a light-driven water plastoquinone oxidoreductase that uses light energy to abstract electrons from H(2)O, generating O(2) and a proton gradient subsequently used for ATP formation. It consists of a core antenna complex that captures photons, and an electron transfer chain that converts photonic excitation into a charge separation. The D1 D2 (PsbA PsbA) reaction center he…
k141_1330462_2	12.3501	-3.46676	1.0388	-3.33727	0.000846046	0.039579	con8C	Photosynthesis	field samples	Bacteria	Cyanobacteria	Cyanobacteria_X	SubsectionI	FamilyI_I	Unknown	Unknown	09100 Metabolism	09102 Energy metabolism	00196 Photosynthesis - antenna proteins [PATH:ko00196]	apcB	allophycocyanin beta subunit
k141_1352116_2	25.3291	-5.32397	1.5565	-3.42047	0.000625136	0.0328171	con8C	Photosynthesis	field samples	Bacteria	Cyanobacteria	Cyanobacteria_X	SubsectionI	FamilyI_I	Cyanobium	Cyanobium gracile PCC 6307	09100 Metabolism	09102 Energy metabolism	00195 Photosynthesis [PATH:ko00195]	psbC	One of the components of the core complex of photosystem II (PSII). It binds chlorophyll and helps catalyze the primary light-induced photochemical processes of PSII. PSII is a light- driven water plastoquinone oxidoreductase, using light energy to abstract electrons from H(2)O, generating O(2) and a proton gradient subsequently used for ATP formation
k141_1352135_2	5.79524	-5.58235	1.65906	-3.36476	0.000766093	0.0371587	con8C	Photosynthesis	field samples	Bacteria	Cyanobacteria	Cyanobacteria_X	SubsectionI	FamilyI_I	Cyanobium	Cyanobium gracile PCC 6307	09100 Metabolism	09102 Energy metabolism	00195 Photosynthesis [PATH:ko00195]	psbC	One of the components of the core complex of photosystem II (PSII). It binds chlorophyll and helps catalyze the primary light-induced photochemical processes of PSII. PSII is a light- driven water plastoquinone oxidoreductase, using light energy to abstract electrons from H(2)O, generating O(2) and a proton gradient subsequently used for ATP formation
k141_1388882_1	8.54522	-5.29744	1.60213	-3.3065	0.000944692	0.042418	con8C	Photosynthesis	field samples	Bacteria	Cyanobacteria	Cyanobacteria_X	SubsectionI	FamilyI_I	Cyanobium	Cyanobium gracile PCC 6307	09100 Metabolism	09102 Energy metabolism	00195 Photosynthesis [PATH:ko00195]	psbA	Photosystem II (PSII) is a light-driven water plastoquinone oxidoreductase that uses light energy to abstract electrons from H(2)O, generating O(2) and a proton gradient subsequently used for ATP formation. It consists of a core antenna complex that captures photons, and an electron transfer chain that converts photonic excitation into a charge separation. The D1 D2 (PsbA PsbA) reaction center he…
k141_1393173_1	19.9946	4.74456	1.46248	3.2442	0.00117782	0.0487411	con8C	Chaperones	incubation experiment	Bacteria	Bacteroidetes/Chlorobi group	Flavobacteria	Flavobacteriales	Flavobacteriaceae	Unknown	Unknown	09180 Brite Hierarchies	09182 Protein families: genetic information processing	03110 Chaperones and folding catalysts [BR:ko03110]	HSP20	Belongs to the small heat shock protein (HSP20) family
k141_1415747_1	28.8304	-7.3307	1.45095	-5.05234	4.36e-07	0.000227006	con8C	Chaperones	field samples	Bacteria	Proteobacteria	Alphaproteobacteria	Rhizobiales	Unknown	Unknown	Unknown	09180 Brite Hierarchies	09182 Protein families: genetic information processing	03110 Chaperones and folding catalysts [BR:ko03110]	HSP20	Belongs to the small heat shock protein (HSP20) family
k141_1450545_2	23.4352	-4.13829	1.24014	-3.33694	0.000847057	0.039604	con8C	Sulfur	field samples	Bacteria	Firmicutes	Clostridia	Clostridiales	Peptococcaceae	Desulfotomaculum	Unknown	09100 Metabolism	09102 Energy metabolism	00920 Sulfur metabolism [PATH:ko00920]	aprA	PFAM fumarate reductase succinate dehydrogenase flavoprotein domain protein
k141_1489558_2	40.5218	2.48188	0.704466	3.52307	0.000426584	0.0260703	con8C	repair and recombination	incubation experiment	Bacteria	Bacteroidetes/Chlorobi group	Flavobacteria	Flavobacteriales	Cryomorphaceae	Fluviicola	Unknown	09180 Brite Hierarchies	09182 Protein families: genetic information processing	03400 DNA repair and recombination proteins [BR:ko03400]	hupB	Histone-like DNA-binding protein which is capable of wrapping DNA to stabilize it, and thus to prevent its denaturation under extreme environmental conditions
k141_1499396_2	8.00406	-7.00509	1.90899	-3.66952	0.000243005	0.018291	con8C	Photosynthesis	field samples	Bacteria	Cyanobacteria	Cyanobacteria_X	SubsectionIII	FamilyI	Arthrospira	Unknown	09100 Metabolism	09102 Energy metabolism	00196 Photosynthesis - antenna proteins [PATH:ko00196]	cpcC	Belongs to the phycobilisome linker protein family
k141_1541160_2	17.293	2.88167	0.749771	3.8434	0.000121342	0.0116881	con8C	repair and recombination	incubation experiment	Bacteria	Bacteroidetes/Chlorobi group	Flavobacteria	Flavobacteriales	Cryomorphaceae	Fluviicola	Unknown	09180 Brite Hierarchies	09182 Protein families: genetic information processing	03400 DNA repair and recombination proteins [BR:ko03400]	hupB	Histone-like DNA-binding protein which is capable of wrapping DNA to stabilize it, and thus to prevent its denaturation under extreme environmental conditions
k141_156654_4	8.45107	-5.82181	1.70345	-3.41766	0.000631623	0.0330396	con8C	Sulfur	field samples	Bacteria	Proteobacteria	Gammaproteobacteria	Oceanospirillales	Halomonadaceae	Halomonas	Unknown	09100 Metabolism	09102 Energy metabolism	00920 Sulfur metabolism [PATH:ko00920]	dmsA	Belongs to the prokaryotic molybdopterin-containing oxidoreductase family
k141_1570927_1	5.38454	5.86164	1.78876	3.27693	0.00104943	0.0454253	con8C	Photosynthesis	incubation experiment	Bacteria	Bacteroidetes/Chlorobi group	Ignavibacteriae	Ignavibacteriales	Ignavibacteriaceae	Ignavibacterium	Ignavibacterium album JCM 16511	09100 Metabolism	09102 Energy metabolism	00195 Photosynthesis [PATH:ko00195]	ATPF1B	proton-transporting ATP synthase activity, rotational mechanism
k141_16160_1	9.22992	-6.42251	1.48672	-4.31992	1.56e-05	0.00284242	con8C	Sulfur	field samples	Bacteria	Proteobacteria	Deltaproteobacteria	Misc. Deltaproteobacteria	Environmental Deltaproteobacteria	Uncultured Deltaproteobacteria	delta proteobacterium NaphS2	09100 Metabolism	09102 Energy metabolism	00920 Sulfur metabolism [PATH:ko00920]	aprA	reductase alpha subunit
k141_1633936_1	13.1346	-4.90556	1.45453	-3.37261	0.000744589	0.0364872	con8C	Sulfur	field samples	Bacteria	Proteobacteria	Deltaproteobacteria	Desulfobacterales	Desulfobacteraceae	Unknown	Unknown	09100 Metabolism	09102 Energy metabolism	00920 Sulfur metabolism [PATH:ko00920]	aprB	reductase, beta subunit
k141_165759_1	6.61479	-6.48383	1.73277	-3.74189	0.000182645	0.0152768	con8C	Chaperones	field samples	Bacteria	Chloroflexi	Caldilineae	Caldilineales	Caldilineaceae	Caldilinea	Unknown	09180 Brite Hierarchies	09182 Protein families: genetic information processing	03110 Chaperones and folding catalysts [BR:ko03110]	groES	Binds to Cpn60 in the presence of Mg-ATP and suppresses the ATPase activity of the latter
k141_1663861_3	10.4842	-4.92813	1.37719	-3.57838	0.000345725	0.0227931	con8C	Sulfur	field samples	Bacteria	Firmicutes	Clostridia	Clostridiales	Peptococcaceae	Unknown	Unknown	09100 Metabolism	09102 Energy metabolism	00920 Sulfur metabolism [PATH:ko00920]	dmsA	Belongs to the prokaryotic molybdopterin-containing oxidoreductase family
k141_1709268_1	6.54782	-6.32767	1.61984	-3.90635	9.37e-05	0.00982247	con8C	Chaperones	field samples	Bacteria	Proteobacteria	Deltaproteobacteria	Desulfovibrionales	Desulfohalobiaceae	Unknown	Unknown	09180 Brite Hierarchies	09182 Protein families: genetic information processing	03110 Chaperones and folding catalysts [BR:ko03110]	HSP20	Belongs to the small heat shock protein (HSP20) family
k141_1782724_1	8.19558	-6.37526	1.66576	-3.82723	0.000129591	0.0122049	con8C	Sulfur	field samples	Bacteria	Firmicutes	Clostridia	Clostridiales	Peptococcaceae	Unknown	Unknown	09100 Metabolism	09102 Energy metabolism	00920 Sulfur metabolism [PATH:ko00920]	aprA	PFAM fumarate reductase succinate dehydrogenase flavoprotein domain protein
k141_1845860_1	28.7964	5.27582	1.51664	3.47862	0.000504008	0.0288012	con8C	Chaperones	incubation experiment	Bacteria	Proteobacteria	Alphaproteobacteria	Rhizobiales	Rhizobiaceae	Unknown	Unknown	09180 Brite Hierarchies	09182 Protein families: genetic information processing	03110 Chaperones and folding catalysts [BR:ko03110]	ibpA	Associates with aggregated proteins, together with IbpB, to stabilize and protect them from irreversible denaturation and extensive proteolysis during heat shock and oxidative stress. Aggregated proteins bound to the IbpAB complex are more efficiently refolded and reactivated by the ATP-dependent chaperone systems ClpB and DnaK DnaJ GrpE. Its activity is ATP- independent
k141_1921569_4	17.5995	-3.58216	1.0655	-3.36194	0.000773971	0.0373768	con8C	Sulfur	field samples	Bacteria	Proteobacteria	Deltaproteobacteria	Misc. Deltaproteobacteria	Environmental Deltaproteobacteria	Uncultured Deltaproteobacteria	delta proteobacterium NaphS2	09100 Metabolism	09102 Energy metabolism	00920 Sulfur metabolism [PATH:ko00920]	dsrA	PFAM nitrite and sulphite reductase 4Fe-4S
k141_200045_1	8.53912	-6.26625	1.66551	-3.76237	0.000168311	0.0144896	con8C	Chaperones	field samples	Bacteria	Proteobacteria	Deltaproteobacteria	Myxococcales	Cystobacterineae	Stigmatella	Unknown	09180 Brite Hierarchies	09182 Protein families: genetic information processing	03110 Chaperones and folding catalysts [BR:ko03110]	groEL	Prevents misfolding and promotes the refolding and proper assembly of unfolded polypeptides generated under stress conditions
k141_205000_3	7.03131	-5.83676	1.74367	-3.3474	0.000815742	0.0385441	con8C	Photosynthesis	field samples	Bacteria	Chloroflexi	Thermomicrobia	Unknown	Unknown	Unknown	Unknown	09100 Metabolism	09102 Energy metabolism	00195 Photosynthesis [PATH:ko00195]	ATPF1B	Produces ATP from ADP in the presence of a proton gradient across the membrane. The catalytic sites are hosted primarily by the beta subunits
k141_2062136_1	5.10547	-5.72332	1.74537	-3.27914	0.00104125	0.0451884	con8C	Chaperones	field samples	Bacteria	Spirochaetes	Spirochaetes_X	Spirochaetales	Leptospiraceae	Leptospira	Unknown	09180 Brite Hierarchies	09182 Protein families: genetic information processing	03110 Chaperones and folding catalysts [BR:ko03110]	groEL	Prevents misfolding and promotes the refolding and proper assembly of unfolded polypeptides generated under stress conditions
k141_2080399_2	221.668	4.85616	0.651002	7.45953	8.68e-14	5.42e-09	con8C	Photosynthesis	incubation experiment	Bacteria	Bacteroidetes/Chlorobi group	Flavobacteria	Flavobacteriales	Cryomorphaceae	Owenweeksia	Owenweeksia hongkongensis DSM 17368	09100 Metabolism	09102 Energy metabolism	00195 Photosynthesis [PATH:ko00195]	ATPF1B	Produces ATP from ADP in the presence of a proton gradient across the membrane. The catalytic sites are hosted primarily by the beta subunits
k141_2094499_2	6.26738	-6.14398	1.61493	-3.80448	0.000142104	0.0129581	con8C	Chaperones	field samples	Bacteria	Deferribacteres	Deferribacteres_X	Deferribacterales	Deferribacterales_I	Caldithrix	Unknown	09180 Brite Hierarchies	09182 Protein families: genetic information processing	03110 Chaperones and folding catalysts [BR:ko03110]	groEL	protein refolding
k141_2094506_1	21.8817	-3.90986	0.930953	-4.19985	2.67e-05	0.00412402	con8C	Chaperones	field samples	Bacteria	Cyanobacteria	Cyanobacteria_X	SubsectionI	FamilyI_I	Synechococcus	Synechococcus WH 5701	09180 Brite Hierarchies	09182 Protein families: genetic information processing	03110 Chaperones and folding catalysts [BR:ko03110]	groEL	Prevents misfolding and promotes the refolding and proper assembly of unfolded polypeptides generated under stress conditions
k141_2103117_1	5.98064	-5.67389	1.72848	-3.2826	0.00102856	0.0448162	con8C	Sulfur	field samples	Bacteria	Proteobacteria	Deltaproteobacteria	Desulfobacterales	Desulfobacteraceae	Desulfatibacillum	Desulfatibacillum alkenivorans AK-01	09100 Metabolism	09102 Energy metabolism	00920 Sulfur metabolism [PATH:ko00920]	dsrA	TIGRFAM sulfite reductase, dissimilatory-type alpha subunit
k141_2133799_1	30.979	-3.28394	0.981751	-3.34498	0.00082289	0.0387671	con8C	Chaperones	field samples	Archaea	Euryarchaeota	Thermococci	Thermococcales	Thermococcaceae	Unknown	Unknown	09180 Brite Hierarchies	09182 Protein families: genetic information processing	03110 Chaperones and folding catalysts [BR:ko03110]	cct	Belongs to the TCP-1 chaperonin family
k141_2141871_2	11.3134	-5.01836	1.42738	-3.51579	0.000438443	0.0264667	con8C	Photosynthesis	field samples	Bacteria	Cyanobacteria	Cyanobacteria_X	SubsectionI	FamilyI_I	Synechococcus	Synechococcus WH 5701	09100 Metabolism	09102 Energy metabolism	00196 Photosynthesis - antenna proteins [PATH:ko00196]	cpeC	Belongs to the phycobilisome linker protein family
k141_2209179_2	82.2604	-2.87604	0.827712	-3.47468	0.000511461	0.0290617	con8C	Chaperones	field samples	Bacteria	Proteobacteria	Deltaproteobacteria	Misc. Deltaproteobacteria	Environmental Deltaproteobacteria	Uncultured Deltaproteobacteria	delta proteobacterium NaphS2	09180 Brite Hierarchies	09182 Protein families: genetic information processing	03110 Chaperones and folding catalysts [BR:ko03110]	groEL	Prevents misfolding and promotes the refolding and proper assembly of unfolded polypeptides generated under stress conditions
k141_2220925_2	6.68988	-5.60095	1.66214	-3.36972	0.000752436	0.0367114	con8C	Sulfur	field samples	Bacteria	Proteobacteria	Deltaproteobacteria	Desulfobacterales	Desulfobacteraceae	Desulfococcus	Desulfococcus oleovorans Hxd3	09100 Metabolism	09102 Energy metabolism	00920 Sulfur metabolism [PATH:ko00920]	dsrB	TIGRFAM sulfite reductase, dissimilatory-type beta subunit
k141_2321147_1	12.4092	-4.07522	1.20049	-3.39463	0.000687225	0.0346627	con8C	repair and recombination	field samples	Bacteria	Proteobacteria	Deltaproteobacteria	Syntrophobacterales	Syntrophaceae	Desulfobacca	Unknown	09180 Brite Hierarchies	09182 Protein families: genetic information processing	03400 DNA repair and recombination proteins [BR:ko03400]	rpoB	DNA-dependent RNA polymerase catalyzes the transcription of DNA into RNA using the four ribonucleoside triphosphates as substrates
k141_2383593_2	21.8718	-3.21511	0.86585	-3.71325	0.000204618	0.0163584	con8C	Chaperones	field samples	Bacteria	Proteobacteria	Deltaproteobacteria	Misc. Deltaproteobacteria	Environmental Deltaproteobacteria	Uncultured Deltaproteobacteria	delta proteobacterium NaphS2	09180 Brite Hierarchies	09182 Protein families: genetic information processing	03110 Chaperones and folding catalysts [BR:ko03110]	dnaK	Heat shock 70 kDa protein
k141_2396058_1	13.4528	-4.97313	1.40331	-3.54387	0.000394305	0.0247976	con8C	Photosynthesis	field samples	Bacteria	Cyanobacteria	Cyanobacteria_X	SubsectionI	FamilyI_I	Cyanobium	Cyanobium PCC 7001	09100 Metabolism	09102 Energy metabolism	00195 Photosynthesis [PATH:ko00195]	psaA	PsaA and PsaB bind P700, the primary electron donor of photosystem I (PSI), as well as the electron acceptors A0, A1 and FX. PSI is a plastocyanin cytochrome c6-ferredoxin oxidoreductase, converting photonic excitation into a charge separation, which transfers an electron from the donor P700 chlorophyll pair to the spectroscopically characterized acceptors A0, A1, FX, FA and FB in turn. Oxidized …
k141_2435405_3	29.8359	5.40668	1.24321	4.34897	1.37e-05	0.00258995	con8C	Chaperones	incubation experiment	Bacteria	Cyanobacteria	Cyanobacteria_X	SubsectionI	Unknown	Unknown	Unknown	09180 Brite Hierarchies	09182 Protein families: genetic information processing	03110 Chaperones and folding catalysts [BR:ko03110]	ftsH	Acts as a processive, ATP-dependent zinc metallopeptidase for both cytoplasmic and membrane proteins. Plays a role in the quality control of integral membrane proteins
k141_2487566_1	17.7529	-5.10154	1.56698	-3.25566	0.0011313	0.0475189	con8C	Photosynthesis	field samples	Bacteria	Cyanobacteria	Cyanobacteria_X	SubsectionI	FamilyI_I	Cyanobium	Cyanobium PCC 7001	09100 Metabolism	09102 Energy metabolism	00195 Photosynthesis [PATH:ko00195]	psaB	PsaA and PsaB bind P700, the primary electron donor of photosystem I (PSI), as well as the electron acceptors A0, A1 and FX. PSI is a plastocyanin cytochrome c6-ferredoxin oxidoreductase, converting photonic excitation into a charge separation, which transfers an electron from the donor P700 chlorophyll pair to the spectroscopically characterized acceptors A0, A1, FX, FA and FB in turn. Oxidized …
k141_2577914_1	5.07147	-6.17748	1.89553	-3.25896	0.0011182	0.0472471	con8C	Photosynthesis	field samples	Bacteria	Cyanobacteria	Cyanobacteria_X	SubsectionI	FamilyI_I	Synechococcus	Synechococcus WH 7805	09100 Metabolism	09102 Energy metabolism	00195 Photosynthesis [PATH:ko00195]	psaA	PsaA and PsaB bind P700, the primary electron donor of photosystem I (PSI), as well as the electron acceptors A0, A1 and FX. PSI is a plastocyanin cytochrome c6-ferredoxin oxidoreductase, converting photonic excitation into a charge separation, which transfers an electron from the donor P700 chlorophyll pair to the spectroscopically characterized acceptors A0, A1, FX, FA and FB in turn. Oxidized …
k141_264512_1	48.8742	-2.74873	0.819308	-3.35493	0.000793841	0.0379328	con8C	repair and recombination	field samples	Bacteria	Unknown	Unknown	Unknown	Unknown	Unknown	Unknown	09180 Brite Hierarchies	09182 Protein families: genetic information processing	03400 DNA repair and recombination proteins [BR:ko03400]	hupB	Histone-like DNA-binding protein which is capable of wrapping DNA to stabilize it, and thus to prevent its denaturation under extreme environmental conditions
k141_2654165_1	16.105	-5.60486	1.34332	-4.17238	3.01e-05	0.00449307	con8C	Sulfur	field samples	Bacteria	Proteobacteria	Deltaproteobacteria	Desulfobacterales	Desulfobacteraceae	Desulfatibacillum	Unknown	09100 Metabolism	09102 Energy metabolism	00920 Sulfur metabolism [PATH:ko00920]	dsrA	TIGRFAM sulfite reductase, dissimilatory-type alpha subunit
k141_2753383_1	22.2924	3.94459	1.20523	3.27288	0.00106456	0.0458181	con8C	Photosynthesis	incubation experiment	Bacteria	Cyanobacteria	Cyanobacteria_X	Unknown	Unknown	Unknown	Unknown	09100 Metabolism	09102 Energy metabolism	00195 Photosynthesis [PATH:ko00195]	psaC	essential for photochemical activity. FB is the terminal electron acceptor of PSI, donating electrons to ferredoxin. The C-terminus interacts with PsaA B D and helps assemble the protein into the PSI complex. Required for binding of PsaD and PsaE to PSI. PSI is a plastocyanin cytochrome c6- ferredoxin oxidoreductase, converting photonic excitation into a charge separation, which transfers an elec…
k141_279765_1	18.6708	-4.81075	1.33902	-3.59274	0.000327217	0.0220352	con8C	Sulfur	field samples	Bacteria	Proteobacteria	Deltaproteobacteria	Unknown	Unknown	Unknown	Unknown	09100 Metabolism	09102 Energy metabolism	00920 Sulfur metabolism [PATH:ko00920]	dsrA	TIGRFAM sulfite reductase, dissimilatory-type alpha subunit
k141_2817384_2	5.0561	-6.33389	1.94285	-3.26011	0.00111369	0.0471122	con8C	Chaperones	field samples	Bacteria	Proteobacteria	Deltaproteobacteria	Desulfobacterales	Desulfobacteraceae	Unknown	Unknown	09180 Brite Hierarchies	09182 Protein families: genetic information processing	03110 Chaperones and folding catalysts [BR:ko03110]	dnaJ	ATP binding to DnaK triggers the release of the substrate protein, thus completing the reaction cycle. Several rounds of ATP-dependent interactions between DnaJ, DnaK and GrpE are required for fully efficient folding. Also involved, together with DnaK and GrpE, in the DNA replication of plasmids through activation of initiation proteins
k141_281826_1	15.056	-3.75176	1.11998	-3.34986	0.000808531	0.0383704	con8C	Sulfur	field samples	Bacteria	Proteobacteria	Deltaproteobacteria	Desulfobacterales	Desulfobacteraceae	Desulfatibacillum	Unknown	09100 Metabolism	09102 Energy metabolism	00920 Sulfur metabolism [PATH:ko00920]	aprA	reductase alpha subunit
k141_2863037_1	25.6151	-15.7831	3.50369	-4.5047	6.65e-06	0.00158573	con8C	Sulfur	field samples	Bacteria	Proteobacteria	Epsilonproteobacteria	Campylobacterales	Unknown	Unknown	Unknown	09100 Metabolism	09102 Energy metabolism	00920 Sulfur metabolism [PATH:ko00920]	fccB	Pyridine nucleotide-disulphide oxidoreductase
k141_2883719_2	5.79351	-5.38331	1.63111	-3.30039	0.000965502	0.0430342	con8C	Chaperones	field samples	Bacteria	unclassified Bacteria	unclassified_Bacteria_X	unclassified_Bacteria_XX	Poribacteria_Family	Poribacteria	Unknown	09180 Brite Hierarchies	09182 Protein families: genetic information processing	03110 Chaperones and folding catalysts [BR:ko03110]	groEL	protein refolding
k141_2892733_1	15.5878	-4.44035	1.32241	-3.35778	0.000785713	0.0377059	con8C	Chaperones	field samples	Bacteria	Cyanobacteria	Cyanobacteria_X	SubsectionI	FamilyI_I	Synechococcus	Synechococcus RS9916	09180 Brite Hierarchies	09182 Protein families: genetic information processing	03110 Chaperones and folding catalysts [BR:ko03110]	dnaK	Heat shock 70 kDa protein
k141_3055212_2	14.4001	-4.04385	1.24743	-3.24174	0.00118804	0.0490278	con8C	repair and recombination	field samples	Bacteria	Chloroflexi	Anaerolineae	Anaerolineales	Anaerolineaceae	Unknown	Unknown	09180 Brite Hierarchies	09182 Protein families: genetic information processing	03400 DNA repair and recombination proteins [BR:ko03400]	rpoC	DNA-dependent RNA polymerase catalyzes the transcription of DNA into RNA using the four ribonucleoside triphosphates as substrates
k141_3063181_1	10.5888	-7.24182	1.76284	-4.10805	3.99e-05	0.00543193	con8C	Photosynthesis	field samples	Bacteria	Cyanobacteria	Cyanobacteria_X	SubsectionI	FamilyI_I	Cyanobium	Cyanobium PCC 7001	09100 Metabolism	09102 Energy metabolism	00195 Photosynthesis [PATH:ko00195]	psaA	PsaA and PsaB bind P700, the primary electron donor of photosystem I (PSI), as well as the electron acceptors A0, A1 and FX. PSI is a plastocyanin cytochrome c6-ferredoxin oxidoreductase, converting photonic excitation into a charge separation, which transfers an electron from the donor P700 chlorophyll pair to the spectroscopically characterized acceptors A0, A1, FX, FA and FB in turn. Oxidized …
k141_3082644_1	13.7453	-4.06193	1.005	-4.04173	5.31e-05	0.00660713	con8C	Photosynthesis	field samples	Bacteria	Cyanobacteria	Cyanobacteria_X	Unknown	Unknown	Unknown	Unknown	09100 Metabolism	09102 Energy metabolism	00195 Photosynthesis [PATH:ko00195]	psbA	Photosystem II (PSII) is a light-driven water plastoquinone oxidoreductase that uses light energy to abstract electrons from H(2)O, generating O(2) and a proton gradient subsequently used for ATP formation. It consists of a core antenna complex that captures photons, and an electron transfer chain that converts photonic excitation into a charge separation. The D1 D2 (PsbA PsbA) reaction center he…
k141_3216178_1	5.09747	-6.3014	1.92522	-3.27308	0.00106381	0.0458181	con8C	Chaperones	field samples	Bacteria	Chloroflexi	Dehalococcoidetes	Dehalococcoidetes_I	Family Incertae Sedis	Dehalococcoides	Dehalococcoides VS	09180 Brite Hierarchies	09182 Protein families: genetic information processing	03110 Chaperones and folding catalysts [BR:ko03110]	dnaK	Heat shock 70 kDa protein
k141_3286358_2	57.6205	-3.4054	0.997067	-3.41542	0.000636843	0.0332083	con8C	Photosynthesis	field samples	Bacteria	Cyanobacteria	Cyanobacteria_X	SubsectionI	FamilyI_I	Cyanobium	Cyanobium gracile PCC 6307	09100 Metabolism	09102 Energy metabolism	00195 Photosynthesis [PATH:ko00195]	psbU	Stabilizes the structure of photosystem II oxygen- evolving complex (OEC), the ion environment of oxygen evolution and protects the OEC against heat-induced inactivation
k141_3348122_1	21.8645	-3.76113	1.03125	-3.64716	0.000265153	0.0192816	con8C	Chaperones	field samples	Bacteria	Cyanobacteria	Cyanobacteria_X	SubsectionI	FamilyI_I	Cyanobium	Cyanobium gracile PCC 6307	09180 Brite Hierarchies	09182 Protein families: genetic information processing	03110 Chaperones and folding catalysts [BR:ko03110]	dnaK	Heat shock 70 kDa protein
k141_3390943_1	5.03666	6.74836	2.05976	3.27628	0.00105183	0.0455103	con8C	Nitrogen	incubation experiment	Bacteria	Actinobacteria	Acidimicrobiia	Acidimicrobiales	Acidimicrobiaceae	Ilumatobacter	Ilumatobacter coccineus YM16-304	09100 Metabolism	09102 Energy metabolism	00910 Nitrogen metabolism [PATH:ko00910]	glnA	Glutamine synthetase, catalytic domain
k141_3487649_1	6.41109	-6.2768	1.81534	-3.45763	0.00054494	0.0302188	con8C	Chaperones	field samples	Bacteria	Cyanobacteria	Cyanobacteria_X	SubsectionI	FamilyI_I	Unknown	Unknown	09180 Brite Hierarchies	09182 Protein families: genetic information processing	03110 Chaperones and folding catalysts [BR:ko03110]	dnaK	Heat shock 70 kDa protein
k141_3518069_1	13.7842	-3.4582	1.04398	-3.31251	0.000924626	0.0418362	con8C	Sulfur	field samples	Bacteria	Proteobacteria	Deltaproteobacteria	Misc. Deltaproteobacteria	Environmental Deltaproteobacteria	Uncultured Deltaproteobacteria	delta proteobacterium NaphS2	09100 Metabolism	09102 Energy metabolism	00920 Sulfur metabolism [PATH:ko00920]	aprA	reductase alpha subunit
k141_3528473_1	97.032	-4.14922	1.06365	-3.90092	9.58e-05	0.0100063	con8C	Photosynthesis	field samples	Bacteria	Cyanobacteria	Cyanobacteria_X	SubsectionI	FamilyI_I	Cyanobium	Cyanobium PCC 7001	09100 Metabolism	09102 Energy metabolism	00195 Photosynthesis [PATH:ko00195]	psaB	PsaA and PsaB bind P700, the primary electron donor of photosystem I (PSI), as well as the electron acceptors A0, A1 and FX. PSI is a plastocyanin cytochrome c6-ferredoxin oxidoreductase, converting photonic excitation into a charge separation, which transfers an electron from the donor P700 chlorophyll pair to the spectroscopically characterized acceptors A0, A1, FX, FA and FB in turn. Oxidized …
k141_3538776_1	12.9621	-3.73788	1.01205	-3.69338	0.000221294	0.0171906	con8C	Chaperones	field samples	Bacteria	unclassified Bacteria	unclassified_Bacteria_X	unclassified_Bacteria_XX	Poribacteria_Family	Poribacteria	Unknown	09180 Brite Hierarchies	09182 Protein families: genetic information processing	03110 Chaperones and folding catalysts [BR:ko03110]	groEL	protein refolding
k141_3582862_2	8.01785	-6.07496	1.71272	-3.54696	0.000389701	0.0246073	con8C	Photosynthesis	field samples	Bacteria	Cyanobacteria	Cyanobacteria_X	SubsectionIII	FamilyI	Arthrospira	Arthrospira platensis str. Paraca	09100 Metabolism	09102 Energy metabolism	00196 Photosynthesis - antenna proteins [PATH:ko00196]	cpcA	TIGRFAM phycocyanin, alpha subunit
k141_3587197_1	7.06704	-6.72157	1.99544	-3.36847	0.000755856	0.0368053	con8C	Chaperones	field samples	Bacteria	Chloroflexi	Thermomicrobia	Sphaerobacteridae	Unknown	Unknown	Unknown	09180 Brite Hierarchies	09182 Protein families: genetic information processing	03110 Chaperones and folding catalysts [BR:ko03110]	K14645	Belongs to the peptidase S8 family
k141_3618566_1	44.3584	5.63458	1.39216	4.04736	5.18e-05	0.00649856	con8C	Photosynthesis	incubation experiment	Bacteria	Cyanobacteria	Cyanobacteria_X	SubsectionIII	FamilyI	Unknown	Unknown	09100 Metabolism	09102 Energy metabolism	00195 Photosynthesis [PATH:ko00195]	psbA	Photosystem II (PSII) is a light-driven water plastoquinone oxidoreductase that uses light energy to abstract electrons from H(2)O, generating O(2) and a proton gradient subsequently used for ATP formation. It consists of a core antenna complex that captures photons, and an electron transfer chain that converts photonic excitation into a charge separation. The D1 D2 (PsbA PsbA) reaction center he…
k141_3641903_1	8.99452	-5.99081	1.76333	-3.39744	0.000680205	0.0344758	con8C	Sulfur	field samples	Archaea	Euryarchaeota	Archaeoglobi	Archaeoglobales	Archaeoglobaceae	Archaeoglobus	Archaeoglobus sulfaticallidus PM70-1	09100 Metabolism	09102 Energy metabolism	00920 Sulfur metabolism [PATH:ko00920]	aprB	4Fe-4S ferredoxin iron-sulfur binding domain protein
k141_379939_8	49.4049	-2.51231	0.760326	-3.30425	0.000952322	0.0426335	con8C	repair and recombination	field samples	Bacteria	Proteobacteria	Deltaproteobacteria	Desulfobacterales	Desulfobacteraceae	Desulfatibacillum	Unknown	09180 Brite Hierarchies	09182 Protein families: genetic information processing	03400 DNA repair and recombination proteins [BR:ko03400]	rpoB	DNA-dependent RNA polymerase catalyzes the transcription of DNA into RNA using the four ribonucleoside triphosphates as substrates
k141_3847429_1	6.44579	-5.25889	1.50497	-3.49436	0.000475194	0.0278598	con8C	Photosynthesis	field samples	Bacteria	Cyanobacteria	Cyanobacteria_X	SubsectionI	FamilyI_I	Cyanobium	Cyanobium gracile PCC 6307	09100 Metabolism	09102 Energy metabolism	00195 Photosynthesis [PATH:ko00195]	psbC	One of the components of the core complex of photosystem II (PSII). It binds chlorophyll and helps catalyze the primary light-induced photochemical processes of PSII. PSII is a light- driven water plastoquinone oxidoreductase, using light energy to abstract electrons from H(2)O, generating O(2) and a proton gradient subsequently used for ATP formation
k141_3863616_1	6.68494	-5.83647	1.60945	-3.62638	0.000287419	0.0202655	con8C	Photosynthesis	field samples	Bacteria	Cyanobacteria	Cyanobacteria_X	SubsectionI	FamilyI_I	Synechococcus	Synechococcus WH 5701	09100 Metabolism	09102 Energy metabolism	00196 Photosynthesis - antenna proteins [PATH:ko00196]	cpcB	Phycocyanin beta subunit
k141_3866068_2	18.4315	3.50671	1.00283	3.49682	0.000470842	0.0277188	con8C	repair and recombination	incubation experiment	Bacteria	Proteobacteria	Gammaproteobacteria	Oceanospirillales	Alcanivoracaceae	Alcanivorax	Unknown	09180 Brite Hierarchies	09182 Protein families: genetic information processing	03400 DNA repair and recombination proteins [BR:ko03400]	hupB	Histone-like DNA-binding protein which is capable of wrapping DNA to stabilize it, and thus to prevent its denaturation under extreme environmental conditions
k141_3868608_1	5.28732	-5.35824	1.62611	-3.29512	0.000983796	0.0435139	con8C	Sulfur	field samples	Bacteria	Proteobacteria	Deltaproteobacteria	Syntrophobacterales	Syntrophobacteraceae	Syntrophobacter	Unknown	09100 Metabolism	09102 Energy metabolism	00920 Sulfur metabolism [PATH:ko00920]	sat	PUA-like domain
k141_3889479_1	62.6984	-4.8242	1.14821	-4.2015	2.65e-05	0.00409928	con8C	Photosynthesis	field samples	Bacteria	Cyanobacteria	Cyanobacteria_X	SubsectionI	FamilyI_I	Cyanobium	Cyanobium gracile PCC 6307	09100 Metabolism	09102 Energy metabolism	00195 Photosynthesis [PATH:ko00195]	psaA	PsaA and PsaB bind P700, the primary electron donor of photosystem I (PSI), as well as the electron acceptors A0, A1 and FX. PSI is a plastocyanin cytochrome c6-ferredoxin oxidoreductase, converting photonic excitation into a charge separation, which transfers an electron from the donor P700 chlorophyll pair to the spectroscopically characterized acceptors A0, A1, FX, FA and FB in turn. Oxidized …
k141_3920974_1	28.0625	-3.23456	0.944541	-3.42448	0.000615973	0.0325207	con8C	Sulfur	field samples	Bacteria	Proteobacteria	Deltaproteobacteria	Misc. Deltaproteobacteria	Environmental Deltaproteobacteria	Uncultured Deltaproteobacteria	Unknown	09100 Metabolism	09102 Energy metabolism	00920 Sulfur metabolism [PATH:ko00920]	aprA	PFAM fumarate reductase succinate dehydrogenase flavoprotein domain protein
k141_3931743_1	62.0903	-3.97031	1.18445	-3.35203	0.000802213	0.0382013	con8C	Photosynthesis	field samples	Bacteria	Cyanobacteria	Cyanobacteria_X	SubsectionI	FamilyI_I	Cyanobium	Cyanobium gracile PCC 6307	09100 Metabolism	09102 Energy metabolism	00195 Photosynthesis [PATH:ko00195]	psaA	PsaA and PsaB bind P700, the primary electron donor of photosystem I (PSI), as well as the electron acceptors A0, A1 and FX. PSI is a plastocyanin cytochrome c6-ferredoxin oxidoreductase, converting photonic excitation into a charge separation, which transfers an electron from the donor P700 chlorophyll pair to the spectroscopically characterized acceptors A0, A1, FX, FA and FB in turn. Oxidized …
k141_3934011_2	18.6457	-13.9434	3.51535	-3.96642	7.3e-05	0.00824158	con8C	Nitrogen	field samples	Bacteria	Proteobacteria	Gammaproteobacteria	Thiotrichales	Thiotrichaceae	Beggiatoa	Unknown	09100 Metabolism	09102 Energy metabolism	00910 Nitrogen metabolism [PATH:ko00910]	gltD	Glutamate synthase, NADH NADPH, small subunit
k141_3948947_1	13.7298	-7.14105	2.08489	-3.42514	0.000614475	0.0324829	con8C	Chaperones	field samples	Bacteria	Thermotogae	Thermotogae_X	Thermotogales	Thermotogaceae	Unknown	Unknown	09180 Brite Hierarchies	09182 Protein families: genetic information processing	03110 Chaperones and folding catalysts [BR:ko03110]	HSP20	Belongs to the small heat shock protein (HSP20) family
k141_396691_2	62.4912	-2.46003	0.706663	-3.48119	0.000499192	0.0286687	con8C	Chaperones	field samples	Bacteria	Proteobacteria	Deltaproteobacteria	Misc. Deltaproteobacteria	Environmental Deltaproteobacteria	Uncultured Deltaproteobacteria	delta proteobacterium NaphS2	09180 Brite Hierarchies	09182 Protein families: genetic information processing	03110 Chaperones and folding catalysts [BR:ko03110]	groEL	Prevents misfolding and promotes the refolding and proper assembly of unfolded polypeptides generated under stress conditions
k141_4009430_3	68.0863	-2.97488	0.872071	-3.41128	0.000646588	0.0335413	con8C	Photosynthesis	field samples	Bacteria	Cyanobacteria	Cyanobacteria_X	SubsectionI	FamilyI_I	Cyanobium	Cyanobium PCC 7001	09100 Metabolism	09102 Energy metabolism	00195 Photosynthesis [PATH:ko00195]	psbU	Stabilizes the structure of photosystem II oxygen- evolving complex (OEC), the ion environment of oxygen evolution and protects the OEC against heat-induced inactivation
k141_4055239_2	86.3498	-5.03873	1.38075	-3.64928	0.000262979	0.019212	con8C	Chaperones	field samples	Bacteria	unclassified Bacteria	unclassified_Bacteria_X	unclassified_Bacteria_XX	Poribacteria_Family	Poribacteria	Unknown	09180 Brite Hierarchies	09182 Protein families: genetic information processing	03110 Chaperones and folding catalysts [BR:ko03110]	dnaK	unfolded protein binding
k141_405890_2	40.0093	-2.84026	0.872625	-3.25485	0.00113451	0.0475739	con8C	Chaperones	field samples	Bacteria	Cyanobacteria	Cyanobacteria_X	SubsectionI	FamilyI_I	Cyanobium	Cyanobium gracile PCC 6307	09180 Brite Hierarchies	09182 Protein families: genetic information processing	03110 Chaperones and folding catalysts [BR:ko03110]	groEL	Prevents misfolding and promotes the refolding and proper assembly of unfolded polypeptides generated under stress conditions
k141_4162333_1	29.349	-4.75261	1.07689	-4.41328	1.02e-05	0.00212364	con8C	Photosynthesis	field samples	Bacteria	Cyanobacteria	Cyanobacteria_X	SubsectionI	FamilyI_I	Cyanobium	Cyanobium gracile PCC 6307	09100 Metabolism	09102 Energy metabolism	00195 Photosynthesis [PATH:ko00195]	psaB	PsaA and PsaB bind P700, the primary electron donor of photosystem I (PSI), as well as the electron acceptors A0, A1 and FX. PSI is a plastocyanin cytochrome c6-ferredoxin oxidoreductase, converting photonic excitation into a charge separation, which transfers an electron from the donor P700 chlorophyll pair to the spectroscopically characterized acceptors A0, A1, FX, FA and FB in turn. Oxidized …
k141_4167654_3	6.085	-5.54575	1.67303	-3.3148	0.000917092	0.041611	con8C	Photosynthesis	field samples	Bacteria	Cyanobacteria	Cyanobacteria_X	SubsectionIII	FamilyI	Arthrospira	Unknown	09100 Metabolism	09102 Energy metabolism	00196 Photosynthesis - antenna proteins [PATH:ko00196]	apcA	allophycocyanin alpha subunit
k141_4242193_1	35.7089	-2.93481	0.88606	-3.31221	0.000925623	0.0418554	con8C	Chaperones	field samples	Bacteria	Cyanobacteria	Cyanobacteria_X	SubsectionI	FamilyI_I	Synechococcus	Synechococcus WH 5701	09180 Brite Hierarchies	09182 Protein families: genetic information processing	03110 Chaperones and folding catalysts [BR:ko03110]	clpB	Part of a stress-induced multi-chaperone system, it is involved in the recovery of the cell from heat-induced damage, in cooperation with DnaK, DnaJ and GrpE
k141_4254957_1	25.127	-3.31905	0.929784	-3.5697	0.000357393	0.0232082	con8C	Chaperones	field samples	Bacteria	Cyanobacteria	Cyanobacteria_X	SubsectionI	FamilyI_I	Cyanobium	Cyanobium gracile PCC 6307	09180 Brite Hierarchies	09182 Protein families: genetic information processing	03110 Chaperones and folding catalysts [BR:ko03110]	clpC	Belongs to the ClpA ClpB family
k141_4255383_1	20.3064	17.0876	3.58847	4.76181	1.92e-06	0.000665949	con8C	Sulfur	incubation experiment	Bacteria	Proteobacteria	Gammaproteobacteria	Chromatiales	Chromatiaceae	Thiocystis	Thiocystis violascens DSM 198	09100 Metabolism	09102 Energy metabolism	00920 Sulfur metabolism [PATH:ko00920]	aprA	reductase, alpha subunit
k141_4360770_1	5.99575	-5.35541	1.65086	-3.244	0.00117862	0.0487601	con8C	Sulfur	field samples	Bacteria	Proteobacteria	Deltaproteobacteria	Desulfobacterales	Desulfobacteraceae	Desulfococcus	Desulfococcus oleovorans Hxd3	09100 Metabolism	09102 Energy metabolism	00920 Sulfur metabolism [PATH:ko00920]	aprB	reductase, beta subunit
k141_4392845_1	8.8806	-6.02725	1.84888	-3.25995	0.00111431	0.0471292	con8C	Photosynthesis	field samples	Bacteria	Cyanobacteria	Cyanobacteria_X	SubsectionI	FamilyI_I	Cyanobium	Cyanobium PCC 7001	09100 Metabolism	09102 Energy metabolism	00195 Photosynthesis [PATH:ko00195]	psbA	Photosystem II (PSII) is a light-driven water plastoquinone oxidoreductase that uses light energy to abstract electrons from H(2)O, generating O(2) and a proton gradient subsequently used for ATP formation. It consists of a core antenna complex that captures photons, and an electron transfer chain that converts photonic excitation into a charge separation. The D1 D2 (PsbA PsbA) reaction center he…
k141_4403331_1	9.77082	-5.04694	1.52735	-3.30437	0.000951889	0.0426218	con8C	Photosynthesis	field samples	Bacteria	Cyanobacteria	Cyanobacteria_X	SubsectionIII	FamilyI	Arthrospira	Unknown	09100 Metabolism	09102 Energy metabolism	00195 Photosynthesis [PATH:ko00195]	psbB	One of the components of the core complex of photosystem II (PSII). It binds chlorophyll and helps catalyze the primary light-induced photochemical processes of PSII. PSII is a light- driven water plastoquinone oxidoreductase, using light energy to abstract electrons from H(2)O, generating O(2) and a proton gradient subsequently used for ATP formation
k141_441868_1	30.2379	5.00834	1.41565	3.53784	0.000403418	0.0251805	con8C	Photosynthesis	incubation experiment	Bacteria	Cyanobacteria	Cyanobacteria_X	SubsectionIII	FamilyI	Oscillatoria	Oscillatoria acuminata PCC 6304	09100 Metabolism	09102 Energy metabolism	00195 Photosynthesis [PATH:ko00195]	psbA	Photosystem II (PSII) is a light-driven water plastoquinone oxidoreductase that uses light energy to abstract electrons from H(2)O, generating O(2) and a proton gradient subsequently used for ATP formation. It consists of a core antenna complex that captures photons, and an electron transfer chain that converts photonic excitation into a charge separation. The D1 D2 (PsbA PsbA) reaction center he…
k141_4432714_5	34.4009	-2.22283	0.67359	-3.29998	0.000966906	0.0430548	con8C	repair and recombination	field samples	Bacteria	Chloroflexi	Anaerolineae	Anaerolineales	Anaerolineaceae	Anaerolinea	Unknown	09180 Brite Hierarchies	09182 Protein families: genetic information processing	03400 DNA repair and recombination proteins [BR:ko03400]	rpoB	DNA-dependent RNA polymerase catalyzes the transcription of DNA into RNA using the four ribonucleoside triphosphates as substrates
k141_446741_1	7.22183	-5.35092	1.56723	-3.41425	0.000639574	0.0333014	con8C	Chaperones	field samples	Bacteria	Cyanobacteria	Cyanobacteria_X	SubsectionI	FamilyI_I	Synechococcus	Synechococcus CC9902	09180 Brite Hierarchies	09182 Protein families: genetic information processing	03110 Chaperones and folding catalysts [BR:ko03110]	groES	Binds to Cpn60 in the presence of Mg-ATP and suppresses the ATPase activity of the latter
k141_4558310_2	201.328	-4.63237	0.954837	-4.85148	1.23e-06	0.000484205	con8C	Chaperones	field samples	Bacteria	Cyanobacteria	Cyanobacteria_X	SubsectionI	FamilyI_I	Unknown	Unknown	09180 Brite Hierarchies	09182 Protein families: genetic information processing	03110 Chaperones and folding catalysts [BR:ko03110]	HSP20	Belongs to the small heat shock protein (HSP20) family
k141_4561748_1	17.2744	-4.37219	1.35078	-3.23679	0.00120884	0.0496074	con8C	Photosynthesis	field samples	Bacteria	Cyanobacteria	Cyanobacteria_X	SubsectionI	FamilyI_I	Cyanobium	Unknown	09100 Metabolism	09102 Energy metabolism	00196 Photosynthesis - antenna proteins [PATH:ko00196]	cpeC	Belongs to the phycobilisome linker protein family
k141_4568630_1	35.343	-2.87973	0.82699	-3.48218	0.000497351	0.0286462	con8C	Sulfur	field samples	Bacteria	Proteobacteria	Deltaproteobacteria	Desulfobacterales	Desulfobacteraceae	Desulfococcus	Desulfococcus oleovorans Hxd3	09100 Metabolism	09102 Energy metabolism	00920 Sulfur metabolism [PATH:ko00920]	aprB	reductase, beta subunit
k141_457732_2	17.2017	-13.9328	3.50077	-3.97993	6.89e-05	0.0078987	con8C	Sulfur	field samples	Bacteria	Proteobacteria	Gammaproteobacteria	Thiotrichales	Thiotrichaceae	Beggiatoa	Unknown	09100 Metabolism	09102 Energy metabolism	00920 Sulfur metabolism [PATH:ko00920]	sqr	Pyridine nucleotide-disulphide oxidoreductase
k141_4599367_3	10.6102	-6.51063	1.67245	-3.89287	9.91e-05	0.0102288	con8C	Sulfur	field samples	Bacteria	Proteobacteria	Deltaproteobacteria	Misc. Deltaproteobacteria	Environmental Deltaproteobacteria	Uncultured Deltaproteobacteria	delta proteobacterium NaphS2	09100 Metabolism	09102 Energy metabolism	00920 Sulfur metabolism [PATH:ko00920]	aprA	reductase alpha subunit
k141_4599891_1	7.30467	-5.10224	1.56671	-3.25665	0.00112736	0.0474222	con8C	Chaperones	field samples	Bacteria	Cyanobacteria	Cyanobacteria_X	SubsectionI	FamilyI_I	Synechococcus	Synechococcus CB0205	09180 Brite Hierarchies	09182 Protein families: genetic information processing	03110 Chaperones and folding catalysts [BR:ko03110]	dnaK	Heat shock 70 kDa protein
k141_4605038_1	138.459	2.57145	0.662325	3.88245	0.000103409	0.0104952	con8C	repair and recombination	incubation experiment	Bacteria	Deinococcus-Thermus	Deinococci	Thermales	Thermaceae	Thermus	Unknown	09180 Brite Hierarchies	09182 Protein families: genetic information processing	03400 DNA repair and recombination proteins [BR:ko03400]	hupB	Histone-like DNA-binding protein which is capable of wrapping DNA to stabilize it, and thus to prevent its denaturation under extreme environmental conditions
k141_4866900_1	23.9795	-3.10337	0.796664	-3.89546	9.8e-05	0.0101623	con8C	Chaperones	field samples	Archaea	Euryarchaeota	Unknown	Unknown	Unknown	Unknown	Unknown	09180 Brite Hierarchies	09182 Protein families: genetic information processing	03110 Chaperones and folding catalysts [BR:ko03110]	cct	Belongs to the TCP-1 chaperonin family
k141_4895821_1	26.5919	-3.45083	0.966711	-3.56966	0.000357444	0.0232082	con8C	Chaperones	field samples	Bacteria	Proteobacteria	Deltaproteobacteria	Misc. Deltaproteobacteria	Environmental Deltaproteobacteria	Uncultured Deltaproteobacteria	delta proteobacterium NaphS2	09180 Brite Hierarchies	09182 Protein families: genetic information processing	03110 Chaperones and folding catalysts [BR:ko03110]	groEL	Prevents misfolding and promotes the refolding and proper assembly of unfolded polypeptides generated under stress conditions
k141_4984415_1	9.68762	-3.96953	1.13558	-3.49561	0.000472986	0.0277948	con8C	Chaperones	field samples	Bacteria	Chloroflexi	Caldilineae	Caldilineales	Caldilineaceae	Caldilinea	Unknown	09180 Brite Hierarchies	09182 Protein families: genetic information processing	03110 Chaperones and folding catalysts [BR:ko03110]	groEL	Prevents misfolding and promotes the refolding and proper assembly of unfolded polypeptides generated under stress conditions
k141_5012886_2	7.00567	-5.95767	1.57171	-3.79056	0.000150309	0.0134364	con8C	Sulfur	field samples	Bacteria	Caldiserica	Caldisericia	Caldisericales	Caldisericales_X	Caldisericales_XX	Unknown	09100 Metabolism	09102 Energy metabolism	00920 Sulfur metabolism [PATH:ko00920]	dsrB	TIGRFAM sulfite reductase, dissimilatory-type beta subunit
k141_5240757_1	12.8957	-6.19867	1.51111	-4.10207	4.09e-05	0.00551564	con8C	Sulfur	field samples	Bacteria	Proteobacteria	Deltaproteobacteria	Desulfobacterales	Desulfobacteraceae	Desulfococcus	Desulfococcus oleovorans Hxd3	09100 Metabolism	09102 Energy metabolism	00920 Sulfur metabolism [PATH:ko00920]	aprB	reductase, beta subunit
k141_5242845_1	61.5167	-3.52983	0.75919	-4.64947	3.33e-06	0.00097294	con8C	Chaperones	field samples	Bacteria	Cyanobacteria	Cyanobacteria_X	SubsectionI	FamilyI_I	Synechococcus	Synechococcus CB0205	09180 Brite Hierarchies	09182 Protein families: genetic information processing	03110 Chaperones and folding catalysts [BR:ko03110]	dnaK	Heat shock 70 kDa protein
k141_5248377_1	25.9853	6.21779	1.8432	3.37336	0.000742564	0.0364327	con8C	Photosynthesis	incubation experiment	Bacteria	Cyanobacteria	Cyanobacteria_X	SubsectionIII	FamilyI	Unknown	Unknown	09100 Metabolism	09102 Energy metabolism	00195 Photosynthesis [PATH:ko00195]	psbA	Photosystem II (PSII) is a light-driven water plastoquinone oxidoreductase that uses light energy to abstract electrons from H(2)O, generating O(2) and a proton gradient subsequently used for ATP formation. It consists of a core antenna complex that captures photons, and an electron transfer chain that converts photonic excitation into a charge separation. The D1 D2 (PsbA PsbA) reaction center he…
k141_5286914_1	35.4485	-8.02081	2.21897	-3.61466	0.000300748	0.0208984	con8C	Sulfur	field samples	Bacteria	Bacteroidetes/Chlorobi group	Cytophagia	Cytophagales	Unknown	Unknown	Unknown	09100 Metabolism	09102 Energy metabolism	00920 Sulfur metabolism [PATH:ko00920]	dmsB	Quinol cytochrome c oxidoreductase
k141_5342275_1	16.708	-15.6067	3.97742	-3.92382	8.72e-05	0.00929114	con8C	Sulfur	field samples	Bacteria	Proteobacteria	Betaproteobacteria	Hydrogenophilales	Hydrogenophilaceae	Thiobacillus	Thiobacillus denitrificans ATCC 25259	09100 Metabolism	09102 Energy metabolism	00920 Sulfur metabolism [PATH:ko00920]	aprB	Adenosine-5'-phosphosulfate reductase beta subunit
k141_5356400_1	18.5518	-2.91028	0.877316	-3.31725	0.000909087	0.0413712	con8C	Nitrogen	field samples	Bacteria	Proteobacteria	Deltaproteobacteria	Desulfovibrionales	Desulfomicrobiaceae	Desulfomicrobium	Unknown	09100 Metabolism	09102 Energy metabolism	00910 Nitrogen metabolism [PATH:ko00910]	ncd2	PFAM 2-nitropropane dioxygenase NPD
k141_5422317_1	7.69337	-5.48725	1.57164	-3.49142	0.00048046	0.0280208	con8C	repair and recombination	field samples	Bacteria	Proteobacteria	Deltaproteobacteria	Myxococcales	Nannocystineae	Haliangium	Unknown	09180 Brite Hierarchies	09182 Protein families: genetic information processing	03400 DNA repair and recombination proteins [BR:ko03400]	rpoC	DNA-dependent RNA polymerase catalyzes the transcription of DNA into RNA using the four ribonucleoside triphosphates as substrates
k141_5442923_2	19.6357	-5.3322	1.23345	-4.32301	1.54e-05	0.0028208	con8C	Photosynthesis	field samples	Bacteria	Cyanobacteria	Cyanobacteria_X	SubsectionI	FamilyI_I	Cyanobium	Cyanobium gracile PCC 6307	09100 Metabolism	09102 Energy metabolism	00195 Photosynthesis [PATH:ko00195]	psaB	PsaA and PsaB bind P700, the primary electron donor of photosystem I (PSI), as well as the electron acceptors A0, A1 and FX. PSI is a plastocyanin cytochrome c6-ferredoxin oxidoreductase, converting photonic excitation into a charge separation, which transfers an electron from the donor P700 chlorophyll pair to the spectroscopically characterized acceptors A0, A1, FX, FA and FB in turn. Oxidized …
k141_598316_1	78.7645	2.9063	0.877594	3.31167	0.000927402	0.0418935	con8C	Photosynthesis	incubation experiment	Bacteria	Cyanobacteria	Cyanobacteria_X	SubsectionIII	FamilyI	Leptolyngbya	Leptolyngbya PCC 6406	09100 Metabolism	09102 Energy metabolism	00195 Photosynthesis [PATH:ko00195]	psaA	PsaA and PsaB bind P700, the primary electron donor of photosystem I (PSI), as well as the electron acceptors A0, A1 and FX. PSI is a plastocyanin cytochrome c6-ferredoxin oxidoreductase, converting photonic excitation into a charge separation, which transfers an electron from the donor P700 chlorophyll pair to the spectroscopically characterized acceptors A0, A1, FX, FA and FB in turn. Oxidized …
k141_61579_2	58.0203	-3.88961	1.09844	-3.54103	0.000398575	0.0249843	con8C	Sulfur	field samples	Bacteria	Firmicutes	Clostridia	Clostridiales	Peptococcaceae	Desulfotomaculum	Unknown	09100 Metabolism	09102 Energy metabolism	00920 Sulfur metabolism [PATH:ko00920]	aprA	PFAM fumarate reductase succinate dehydrogenase flavoprotein domain protein
k141_628879_1	33.0518	2.45513	0.737597	3.32855	0.000872994	0.0404006	con8C	repair and recombination	incubation experiment	Bacteria	Proteobacteria	Deltaproteobacteria	Desulfuromonadales	Desulfuromonadaceae	Unknown	Unknown	09180 Brite Hierarchies	09182 Protein families: genetic information processing	03400 DNA repair and recombination proteins [BR:ko03400]	E1.17.4.1A	Catalyzes the reduction of ribonucleotides to deoxyribonucleotides. May function to provide a pool of deoxyribonucleotide precursors for DNA repair during oxygen limitation and or for immediate growth after restoration of oxygen
k141_650143_1	7.68749	-4.83899	1.49381	-3.23937	0.00119796	0.0492989	con8C	Chaperones	field samples	Bacteria	unclassified Bacteria	Bacteria_XX	Bacteria_XXX	Bacteria_XXXX	Bacteria_XXXXX	Unknown	09180 Brite Hierarchies	09182 Protein families: genetic information processing	03110 Chaperones and folding catalysts [BR:ko03110]	CTSK	transferase activity, transferring glycosyl groups
k141_699968_1	9.0384	-6.46505	1.68038	-3.84737	0.000119391	0.0116076	con8C	Sulfur	field samples	Bacteria	Proteobacteria	Deltaproteobacteria	Desulfobacterales	Desulfobacteraceae	Desulfococcus	Desulfococcus oleovorans Hxd3	09100 Metabolism	09102 Energy metabolism	00920 Sulfur metabolism [PATH:ko00920]	dsrA	TIGRFAM sulfite reductase, dissimilatory-type alpha subunit
k141_716251_1	36.3512	4.91753	1.31448	3.74104	0.000183262	0.0153181	con8C	Chaperones	incubation experiment	Bacteria	Bacteroidetes/Chlorobi group	Flavobacteria	Flavobacteriales	Flavobacteriaceae	Unknown	Unknown	09180 Brite Hierarchies	09182 Protein families: genetic information processing	03110 Chaperones and folding catalysts [BR:ko03110]	HSP20	Belongs to the small heat shock protein (HSP20) family
k141_807871_2	23.0753	-3.14163	0.916762	-3.42687	0.000610571	0.0323793	con8C	Photosynthesis	field samples	Bacteria	Cyanobacteria	Cyanobacteria_X	SubsectionI	FamilyI_I	Cyanothece	Unknown	09100 Metabolism	09102 Energy metabolism	00196 Photosynthesis - antenna proteins [PATH:ko00196]	cpcA	TIGRFAM phycocyanin, alpha subunit
k141_807871_3	11.0003	-5.17152	1.57072	-3.29245	0.000993185	0.0437954	con8C	Photosynthesis	field samples	Bacteria	Unknown	Unknown	Unknown	Unknown	Unknown	Unknown	09100 Metabolism	09102 Energy metabolism	00196 Photosynthesis - antenna proteins [PATH:ko00196]	cpcC	Belongs to the phycobilisome linker protein family
k141_845468_4	9.74954	-6.91924	1.92138	-3.60118	0.000316773	0.0216445	con8C	Photosynthesis	field samples	Bacteria	Cyanobacteria	Cyanobacteria_X	SubsectionI	FamilyI_I_I_I	Crocosphaera	Crocosphaera watsonii WH 8501	09100 Metabolism	09102 Energy metabolism	00196 Photosynthesis - antenna proteins [PATH:ko00196]	cpeC	Belongs to the phycobilisome linker protein family
k141_847878_1	5.06179	-5.54464	1.65021	-3.35995	0.000779562	0.0375473	con8C	Sulfur	field samples	Bacteria	Proteobacteria	Deltaproteobacteria	Misc. Deltaproteobacteria	Environmental Deltaproteobacteria	Uncultured Deltaproteobacteria	delta proteobacterium NaphS2	09100 Metabolism	09102 Energy metabolism	00920 Sulfur metabolism [PATH:ko00920]	aprA	PFAM fumarate reductase succinate dehydrogenase flavoprotein domain protein
k141_849561_1	49.2111	-3.47261	0.935712	-3.71119	0.000206288	0.0164232	con8C	Sulfur	field samples	Bacteria	Proteobacteria	Deltaproteobacteria	Misc. Deltaproteobacteria	Environmental Deltaproteobacteria	Uncultured Deltaproteobacteria	delta proteobacterium NaphS2	09100 Metabolism	09102 Energy metabolism	00920 Sulfur metabolism [PATH:ko00920]	dsrA	PFAM nitrite and sulphite reductase 4Fe-4S
k141_86289_2	51.8243	-2.64481	0.798862	-3.31072	0.000930548	0.0419824	con8C	Chaperones	field samples	Bacteria	unclassified Bacteria	unclassified_Bacteria_X	unclassified_Bacteria_XX	Poribacteria_Family	Poribacteria	Unknown	09180 Brite Hierarchies	09182 Protein families: genetic information processing	03110 Chaperones and folding catalysts [BR:ko03110]	groEL	protein refolding
k141_883800_1	6.70688	-6.34559	1.81236	-3.50129	0.00046301	0.0274129	con8C	Sulfur	field samples	Bacteria	Proteobacteria	Deltaproteobacteria	Desulfobacterales	Desulfobacteraceae	Desulfococcus	Desulfococcus oleovorans Hxd3	09100 Metabolism	09102 Energy metabolism	00920 Sulfur metabolism [PATH:ko00920]	dsrA	TIGRFAM sulfite reductase, dissimilatory-type alpha subunit
k141_1027177_1	5.72762	7.14127	1.80356	3.95954	7.51e-05	0.0121291	con16C	Photosynthesis	incubation experiment	Bacteria	Cyanobacteria	Cyanobacteria_X	SubsectionI	FamilyI_I_I_I	Crocosphaera	Unknown	09100 Metabolism	09102 Energy metabolism	00196 Photosynthesis - antenna proteins [PATH:ko00196]	apcF	TIGRFAM allophycocyanin, beta subunit
k141_1047317_1	8.75186	3.28878	0.927301	3.54661	0.000390222	0.0291022	con16C	Nitrogen	incubation experiment	Bacteria	Proteobacteria	Deltaproteobacteria	Desulfobacterales	Desulfobacteraceae	Desulfatibacillum	Unknown	09100 Metabolism	09102 Energy metabolism	00910 Nitrogen metabolism [PATH:ko00910]	glnA	PFAM Glutamine synthetase, catalytic
k141_1054239_2	10.8054	6.07476	1.41877	4.28172	1.85e-05	0.0053339	con16C	repair and recombination	incubation experiment	Bacteria	Proteobacteria	Gammaproteobacteria	Chromatiales	Unknown	Unknown	Unknown	09180 Brite Hierarchies	09182 Protein families: genetic information processing	03400 DNA repair and recombination proteins [BR:ko03400]	phrB	DNA photolyase
k141_107174_7	20.7261	4.07173	0.955182	4.26277	2.02e-05	0.00558953	con16C	repair and recombination	incubation experiment	Bacteria	Cyanobacteria	Cyanobacteria_X	SubsectionI	FamilyI_I	Cyanobacterium	Unknown	09180 Brite Hierarchies	09182 Protein families: genetic information processing	03400 DNA repair and recombination proteins [BR:ko03400]	ssb	Single-stranded DNA-binding protein
k141_1094723_1	11.8054	-4.94308	1.44445	-3.42212	0.000621357	0.0376342	con16C	Chaperones	field samples	Bacteria	Proteobacteria	Betaproteobacteria	Burkholderiales	Comamonadaceae	Rubrivivax	Unknown	09180 Brite Hierarchies	09182 Protein families: genetic information processing	03110 Chaperones and folding catalysts [BR:ko03110]	dnaK	Heat shock 70 kDa protein
k141_1096637_1	11.6612	8.27481	2.43118	3.40361	0.00066501	0.0388	con16C	Photosynthesis	incubation experiment	Bacteria	Cyanobacteria	Cyanobacteria_X	SubsectionIII	FamilyI	Lyngbya	Lyngbya PCC 8106	09100 Metabolism	09102 Energy metabolism	00195 Photosynthesis [PATH:ko00195]	psaE	Stabilizes the interaction between PsaC and the PSI core, assists the docking of the ferredoxin to PSI and interacts with ferredoxin-NADP oxidoreductase
k141_109988_1	28.827	-5.80883	1.30112	-4.46449	8.03e-06	0.00321332	con16C	Chaperones	field samples	Bacteria	Proteobacteria	Alphaproteobacteria	Rhizobiales	Unknown	Unknown	Unknown	09180 Brite Hierarchies	09182 Protein families: genetic information processing	03110 Chaperones and folding catalysts [BR:ko03110]	HSP20	Belongs to the small heat shock protein (HSP20) family
k141_1175795_1	4.89672	7.0385	2.1047	3.34419	0.000825232	0.0432585	con16C	repair and recombination	incubation experiment	Bacteria	Cyanobacteria	Cyanobacteria_X	SubsectionIII	FamilyI	Leptolyngbya	Leptolyngbya PCC 6406	09180 Brite Hierarchies	09182 Protein families: genetic information processing	03400 DNA repair and recombination proteins [BR:ko03400]	gyrB	A type II topoisomerase that negatively supercoils closed circular double-stranded (ds) DNA in an ATP-dependent manner to modulate DNA topology and maintain chromosomes in an underwound state. Negative supercoiling favors strand separation, and DNA replication, transcription, recombination and repair, all of which involve strand separation. Also able to catalyze the interconversion of other topol…
k141_1207332_1	32.8457	4.56983	1.23347	3.70485	0.000211517	0.0212378	con16C	Photosynthesis	incubation experiment	Bacteria	Cyanobacteria	Cyanobacteria_X	SubsectionI	FamilyI_I	Cyanobacterium	Cyanobacterium stanieri PCC 7202	09100 Metabolism	09102 Energy metabolism	00196 Photosynthesis - antenna proteins [PATH:ko00196]	apcC	Rod linker protein, associated with allophycocyanin. Linker polypeptides determine the state of aggregation and the location of the disk-shaped phycobiliprotein units within the phycobilisome and modulate their spectroscopic properties in order to mediate a directed and optimal energy transfer
k141_1211907_7	66.3429	4.51826	1.16952	3.86334	0.000111849	0.0151896	con16C	Chaperones	incubation experiment	Bacteria	Cyanobacteria	Cyanobacteria_X	SubsectionI	FamilyI_I	Cyanobacterium	Cyanobacterium aponinum PCC 10605	09180 Brite Hierarchies	09182 Protein families: genetic information processing	03110 Chaperones and folding catalysts [BR:ko03110]	trxA	Belongs to the thioredoxin family
k141_1230841_1	92.7357	3.77789	1.09558	3.44829	0.000564144	0.0355868	con16C	Chaperones	incubation experiment	Bacteria	Proteobacteria	Deltaproteobacteria	Desulfobacterales	Desulfobacteraceae	Unknown	Unknown	09180 Brite Hierarchies	09182 Protein families: genetic information processing	03110 Chaperones and folding catalysts [BR:ko03110]	degP	Belongs to the peptidase S1C family
k141_1239210_2	119.299	7.13671	1.77257	4.02619	5.67e-05	0.0103435	con16C	Nitrogen	incubation experiment	Bacteria	Cyanobacteria	Cyanobacteria_X	SubsectionIII	FamilyI	Geitlerinema	Geitlerinema PCC 7407	09100 Metabolism	09102 Energy metabolism	00910 Nitrogen metabolism [PATH:ko00910]	glnA	glutamine synthetase
k141_1261917_1	21.2136	4.54968	1.24895	3.6428	0.000269693	0.0241011	con16C	Photosynthesis	incubation experiment	Bacteria	Cyanobacteria	Cyanobacteria_X	SubsectionI	FamilyI_I	Cyanobacterium	Unknown	09100 Metabolism	09102 Energy metabolism	00196 Photosynthesis - antenna proteins [PATH:ko00196]	apcB	allophycocyanin beta subunit
k141_1289434_1	6.98461	5.87971	1.76597	3.32945	0.000870187	0.0446205	con16C	Nitrogen	incubation experiment	Bacteria	Proteobacteria	Alphaproteobacteria	Rhodospirillales	Rhodospirillaceae	Rhodospirillum	Unknown	09100 Metabolism	09102 Energy metabolism	00910 Nitrogen metabolism [PATH:ko00910]	glnA	glutamine synthetase
k141_1294373_1	26.2486	9.52615	1.64826	5.77953	7.49e-09	3e-05	con16C	Photosynthesis	incubation experiment	Bacteria	Cyanobacteria	Cyanobacteria_X	SubsectionIII	FamilyI	Leptolyngbya	Leptolyngbya PCC 6406	09100 Metabolism	09102 Energy metabolism	00195 Photosynthesis [PATH:ko00195]	psbA	Photosystem II (PSII) is a light-driven water plastoquinone oxidoreductase that uses light energy to abstract electrons from H(2)O, generating O(2) and a proton gradient subsequently used for ATP formation. It consists of a core antenna complex that captures photons, and an electron transfer chain that converts photonic excitation into a charge separation. The D1 D2 (PsbA PsbA) reaction center he…
k141_1330734_2	65.7564	4.13023	1.18171	3.49514	0.000473819	0.0323019	con16C	Photosynthesis	incubation experiment	Bacteria	Cyanobacteria	Cyanobacteria_X	SubsectionI	FamilyI_I	Cyanobacterium	Cyanobacterium aponinum PCC 10605	09100 Metabolism	09102 Energy metabolism	00195 Photosynthesis [PATH:ko00195]	psaJ	May help in the organization of the PsaE and PsaF subunits
k141_1370212_1	6.68509	6.64363	1.81747	3.65544	0.000256746	0.0235122	con16C	repair and recombination	incubation experiment	Bacteria	Bacteroidetes/Chlorobi group	Cytophagia	Cytophagales	Cyclobacteriaceae	Belliella	Belliella baltica DSM 15883	09180 Brite Hierarchies	09182 Protein families: genetic information processing	03400 DNA repair and recombination proteins [BR:ko03400]	rpoB	DNA-dependent RNA polymerase catalyzes the transcription of DNA into RNA using the four ribonucleoside triphosphates as substrates
k141_1388955_2	47.5833	6.0638	1.44611	4.19317	2.75e-05	0.00673066	con16C	Nitrogen	incubation experiment	Bacteria	Cyanobacteria	Cyanobacteria_X	SubsectionI	FamilyI_I	Cyanobacterium	Cyanobacterium aponinum PCC 10605	09100 Metabolism	09102 Energy metabolism	00910 Nitrogen metabolism [PATH:ko00910]	glnA	Glutamine synthetase type III
k141_1415747_1	28.8304	-7.71137	1.4474	-5.32774	9.94e-08	0.000172804	con16C	Chaperones	field samples	Bacteria	Proteobacteria	Alphaproteobacteria	Rhizobiales	Unknown	Unknown	Unknown	09180 Brite Hierarchies	09182 Protein families: genetic information processing	03110 Chaperones and folding catalysts [BR:ko03110]	HSP20	Belongs to the small heat shock protein (HSP20) family
k141_1417823_1	158.982	4.45818	0.584358	7.6292	2.36e-14	9.73e-10	con16C	Sulfur	incubation experiment	Bacteria	Proteobacteria	Deltaproteobacteria	Desulfobacterales	Desulfobacteraceae	Desulfococcus	Desulfococcus oleovorans Hxd3	09100 Metabolism	09102 Energy metabolism	00920 Sulfur metabolism [PATH:ko00920]	aprB	reductase, beta subunit
k141_1429993_1	332.105	-3.0944	0.90575	-3.4164	0.000634554	0.0379787	con16C	Chaperones	field samples	Bacteria	Proteobacteria	Gammaproteobacteria	Chromatiales	Chromatiaceae	Thiocystis	Unknown	09180 Brite Hierarchies	09182 Protein families: genetic information processing	03110 Chaperones and folding catalysts [BR:ko03110]	HSP20	Belongs to the small heat shock protein (HSP20) family
k141_1449635_1	10.4076	5.70895	1.45418	3.92589	8.64e-05	0.0132094	con16C	Photosynthesis	incubation experiment	Bacteria	Cyanobacteria	Cyanobacteria_X	SubsectionI	FamilyI_I	Cyanobacterium	Cyanobacterium aponinum PCC 10605	09100 Metabolism	09102 Energy metabolism	00195 Photosynthesis [PATH:ko00195]	psaD	'photosystem I
k141_1450545_2	23.4352	-4.74643	1.23431	-3.84541	0.00012035	0.0157489	con16C	Sulfur	field samples	Bacteria	Firmicutes	Clostridia	Clostridiales	Peptococcaceae	Desulfotomaculum	Unknown	09100 Metabolism	09102 Energy metabolism	00920 Sulfur metabolism [PATH:ko00920]	aprA	PFAM fumarate reductase succinate dehydrogenase flavoprotein domain protein
k141_1457960_1	56.0471	4.52036	0.778082	5.80962	6.26e-09	2.87e-05	con16C	Sulfur	incubation experiment	Bacteria	Proteobacteria	Deltaproteobacteria	Desulfobacterales	Desulfobacteraceae	Unknown	Unknown	09100 Metabolism	09102 Energy metabolism	00920 Sulfur metabolism [PATH:ko00920]	aprB	reductase, beta subunit
k141_1461361_2	43.1935	6.02487	1.68015	3.58591	0.000335903	0.0271032	con16C	Photosynthesis	incubation experiment	Bacteria	Cyanobacteria	Cyanobacteria_X	SubsectionIII	FamilyI	Leptolyngbya	Unknown	09100 Metabolism	09102 Energy metabolism	00195 Photosynthesis [PATH:ko00195]	psbV	Low-potential cytochrome c that plays a role in the oxygen-evolving complex of photosystem II
k141_1477361_1	18.1295	3.40285	0.915377	3.71744	0.000201255	0.0207301	con16C	Sulfur	incubation experiment	Bacteria	Proteobacteria	Deltaproteobacteria	Desulfobacterales	Desulfobacteraceae	Unknown	Unknown	09100 Metabolism	09102 Energy metabolism	00920 Sulfur metabolism [PATH:ko00920]	aprB	reductase, beta subunit
k141_1500350_1	9.77106	7.28582	2.10424	3.46245	0.00053528	0.0345983	con16C	repair and recombination	incubation experiment	Bacteria	Bacteroidetes/Chlorobi group	Cytophagia	Cytophagales	Flammeovirgaceae	Fulvivirga	Fulvivirga imtechensis AK7	09180 Brite Hierarchies	09182 Protein families: genetic information processing	03400 DNA repair and recombination proteins [BR:ko03400]	rpoA	DNA-dependent RNA polymerase catalyzes the transcription of DNA into RNA using the four ribonucleoside triphosphates as substrates
k141_1511034_1	9.66816	4.60808	1.26818	3.63363	0.000279464	0.0245413	con16C	Photosynthesis	incubation experiment	Bacteria	Cyanobacteria	Cyanobacteria_X	SubsectionI	FamilyI_III_I	Stanieria	Stanieria cyanosphaera PCC 7437	09100 Metabolism	09102 Energy metabolism	00196 Photosynthesis - antenna proteins [PATH:ko00196]	cpeC	Belongs to the phycobilisome linker protein family
k141_1520179_1	4.81658	7.00652	2.14596	3.26499	0.00109469	0.049887	con16C	repair and recombination	incubation experiment	Bacteria	Proteobacteria	Betaproteobacteria	Burkholderiales	Comamonadaceae	Rubrivivax	Rubrivivax benzoatilyticus JA2 = ATCC BAA-35	09180 Brite Hierarchies	09182 Protein families: genetic information processing	03400 DNA repair and recombination proteins [BR:ko03400]	ssb	Plays an important role in DNA replication, recombination and repair. Binds to ssDNA and to an array of partner proteins to recruit them to their sites of action during DNA metabolism
k141_1551590_2	32.864	4.65933	1.07174	4.34744	1.38e-05	0.0044771	con16C	Photosynthesis	incubation experiment	Bacteria	Cyanobacteria	Cyanobacteria_X	SubsectionI	FamilyI_I	Cyanobacterium	Cyanobacterium aponinum PCC 10605	09100 Metabolism	09102 Energy metabolism	00195 Photosynthesis [PATH:ko00195]	ATPF0A	it plays a direct role in the translocation of protons across the membrane
k141_1551590_2	32.864	4.65933	1.07174	4.34744	1.38e-05	0.0044771	con16C	Chaperones	incubation experiment	Bacteria	Cyanobacteria	Cyanobacteria_X	SubsectionI	FamilyI_I	Cyanobacterium	Cyanobacterium aponinum PCC 10605	09180 Brite Hierarchies	09182 Protein families: genetic information processing	03110 Chaperones and folding catalysts [BR:ko03110]	ATPF0A	it plays a direct role in the translocation of protons across the membrane
k141_1551590_6	10.9203	8.3514	2.09112	3.99375	6.5e-05	0.0111959	con16C	Photosynthesis	incubation experiment	Bacteria	Cyanobacteria	Cyanobacteria_X	SubsectionI	FamilyI_I	Cyanobacterium	Unknown	09100 Metabolism	09102 Energy metabolism	00195 Photosynthesis [PATH:ko00195]	ATPF1D	F(1)F(0) ATP synthase produces ATP from ADP in the presence of a proton or sodium gradient. F-type ATPases consist of two structural domains, F(1) containing the extramembraneous catalytic core and F(0) containing the membrane proton channel, linked together by a central stalk and a peripheral stalk. During catalysis, ATP synthesis in the catalytic domain of F(1) is coupled via a rotary mechanism…
k141_1551602_1	21.3562	5.08452	1.506	3.37617	0.000735034	0.040894	con16C	Photosynthesis	incubation experiment	Bacteria	Cyanobacteria	Cyanobacteria_X	SubsectionI	FamilyI_I	Cyanobacterium	Cyanobacterium aponinum PCC 10605	09100 Metabolism	09102 Energy metabolism	00195 Photosynthesis [PATH:ko00195]	ATPF1D	F(1)F(0) ATP synthase produces ATP from ADP in the presence of a proton or sodium gradient. F-type ATPases consist of two structural domains, F(1) containing the extramembraneous catalytic core and F(0) containing the membrane proton channel, linked together by a central stalk and a peripheral stalk. During catalysis, ATP synthesis in the catalytic domain of F(1) is coupled via a rotary mechanism…
k141_156654_4	8.45107	-5.98198	1.69643	-3.52622	0.000421538	0.0302742	con16C	Sulfur	field samples	Bacteria	Proteobacteria	Gammaproteobacteria	Oceanospirillales	Halomonadaceae	Halomonas	Unknown	09100 Metabolism	09102 Energy metabolism	00920 Sulfur metabolism [PATH:ko00920]	dmsA	Belongs to the prokaryotic molybdopterin-containing oxidoreductase family
k141_157584_1	31.6599	4.59537	1.05166	4.36962	1.24e-05	0.00424018	con16C	Sulfur	incubation experiment	Bacteria	Proteobacteria	Betaproteobacteria	Nitrosomonadales	Gallionellaceae	Sideroxydans	Sideroxydans lithotrophicus ES-1	09100 Metabolism	09102 Energy metabolism	00920 Sulfur metabolism [PATH:ko00920]	aprA	PFAM fumarate reductase succinate dehydrogenase flavoprotein domain protein
k141_1601280_1	47.6556	-4.4056	1.21933	-3.61312	0.000302537	0.0256576	con16C	Chaperones	field samples	Bacteria	Proteobacteria	Gammaproteobacteria	Chromatiales	Chromatiaceae	Unknown	Unknown	09180 Brite Hierarchies	09182 Protein families: genetic information processing	03110 Chaperones and folding catalysts [BR:ko03110]	HSP20	Belongs to the small heat shock protein (HSP20) family
k141_1607866_1	9.15534	5.39078	1.57346	3.42608	0.000612368	0.0373625	con16C	Chaperones	incubation experiment	Bacteria	Unknown	Unknown	Unknown	Unknown	Unknown	Unknown	09180 Brite Hierarchies	09182 Protein families: genetic information processing	03110 Chaperones and folding catalysts [BR:ko03110]	HSP20	Belongs to the small heat shock protein (HSP20) family
k141_16160_1	9.22992	-5.43949	1.49113	-3.6479	0.000264392	0.0238714	con16C	Sulfur	field samples	Bacteria	Proteobacteria	Deltaproteobacteria	Misc. Deltaproteobacteria	Environmental Deltaproteobacteria	Uncultured Deltaproteobacteria	delta proteobacterium NaphS2	09100 Metabolism	09102 Energy metabolism	00920 Sulfur metabolism [PATH:ko00920]	aprA	reductase alpha subunit
k141_1629468_2	6.17203	5.55945	1.66735	3.3343	0.000855156	0.0441775	con16C	repair and recombination	incubation experiment	Bacteria	Cyanobacteria	Cyanobacteria_X	SubsectionI	FamilyI_III_II	Pleurocapsa	Pleurocapsa PCC 7327	09180 Brite Hierarchies	09182 Protein families: genetic information processing	03400 DNA repair and recombination proteins [BR:ko03400]	rpoZ	Promotes RNA polymerase assembly. Latches the N- and C- terminal regions of the beta' subunit thereby facilitating its interaction with the beta and alpha subunits
k141_1662314_1	17.9701	8.76053	2.18907	4.00194	6.28e-05	0.0110024	con16C	repair and recombination	incubation experiment	Bacteria	Cyanobacteria	Cyanobacteria_X	SubsectionIII	FamilyI	Unknown	Unknown	09180 Brite Hierarchies	09182 Protein families: genetic information processing	03400 DNA repair and recombination proteins [BR:ko03400]	hupB	Histone-like DNA-binding protein which is capable of wrapping DNA to stabilize it, and thus to prevent its denaturation under extreme environmental conditions
k141_1662759_1	8.05607	7.75576	1.89399	4.09493	4.22e-05	0.00872013	con16C	Chaperones	incubation experiment	Bacteria	Cyanobacteria	Oscillatoriophycideae	Chroococcales	Gloeocapsa	Gloeocapsa_X	Gloeocapsa PCC 7428	09180 Brite Hierarchies	09182 Protein families: genetic information processing	03110 Chaperones and folding catalysts [BR:ko03110]	clpC	Belongs to the ClpA ClpB family
k141_1731006_1	6.45504	7.18359	2.17496	3.30287	0.000957022	0.0466023	con16C	Chaperones	incubation experiment	Bacteria	Proteobacteria	Gammaproteobacteria	Chromatiales	Chromatiaceae	Thiorhodococcus	Unknown	09180 Brite Hierarchies	09182 Protein families: genetic information processing	03110 Chaperones and folding catalysts [BR:ko03110]	ftsH	Acts as a processive, ATP-dependent zinc metallopeptidase for both cytoplasmic and membrane proteins. Plays a role in the quality control of integral membrane proteins
k141_17440_7	9.21483	4.76371	1.45515	3.27368	0.00106155	0.0491454	con16C	repair and recombination	incubation experiment	Bacteria	Cyanobacteria	Cyanobacteria_X	SubsectionI	FamilyI_I	Unknown	Unknown	09180 Brite Hierarchies	09182 Protein families: genetic information processing	03400 DNA repair and recombination proteins [BR:ko03400]	sbcC	SbcCD cleaves DNA hairpin structures. These structures can inhibit DNA replication and are intermediates in certain DNA recombination reactions. The complex acts as a 3'- 5' double strand exonuclease that can open hairpins. It also has a 5' single-strand endonuclease activity
k141_1745537_1	15.0274	4.86749	1.4444	3.36991	0.000751917	0.0413075	con16C	repair and recombination	incubation experiment	Bacteria	Bacteroidetes/Chlorobi group	Flavobacteria	Flavobacteriales	Flavobacteriaceae	Maribacter	Maribacter HTCC2170	09180 Brite Hierarchies	09182 Protein families: genetic information processing	03400 DNA repair and recombination proteins [BR:ko03400]	rpoC	DNA-dependent RNA polymerase catalyzes the transcription of DNA into RNA using the four ribonucleoside triphosphates as substrates
k141_1758092_1	14.2517	7.28908	2.09991	3.47114	0.000518252	0.033908	con16C	Chaperones	incubation experiment	Bacteria	Chloroflexi	Caldilineae	Caldilineales	Caldilineaceae	Unknown	Unknown	09180 Brite Hierarchies	09182 Protein families: genetic information processing	03110 Chaperones and folding catalysts [BR:ko03110]	HSP20	Belongs to the small heat shock protein (HSP20) family
k141_1766427_1	17.4542	-3.37817	0.98872	-3.41671	0.000633831	0.0379787	con16C	Nitrogen	field samples	Bacteria	Bacteroidetes/Chlorobi group	Ignavibacteriae	Ignavibacteriales	Ignavibacteriaceae	Unknown	Unknown	09100 Metabolism	09102 Energy metabolism	00910 Nitrogen metabolism [PATH:ko00910]	nrfA	Catalyzes the reduction of nitrite to ammonia, consuming six electrons in the process
k141_189138_1	31.0113	-4.48168	1.14754	-3.90547	9.4e-05	0.0139046	con16C	Chaperones	field samples	Bacteria	Proteobacteria	Gammaproteobacteria	Chromatiales	Chromatiaceae	Unknown	Unknown	09180 Brite Hierarchies	09182 Protein families: genetic information processing	03110 Chaperones and folding catalysts [BR:ko03110]	vpr	Belongs to the peptidase S8 family
k141_1893077_1	69.6381	5.99619	1.49744	4.00429	6.22e-05	0.0109114	con16C	Photosynthesis	incubation experiment	Bacteria	Cyanobacteria	Cyanobacteria_X	SubsectionIII	FamilyI	Oscillatoria	Oscillatoria acuminata PCC 6304	09100 Metabolism	09102 Energy metabolism	00195 Photosynthesis [PATH:ko00195]	psbA	Photosystem II (PSII) is a light-driven water plastoquinone oxidoreductase that uses light energy to abstract electrons from H(2)O, generating O(2) and a proton gradient subsequently used for ATP formation. It consists of a core antenna complex that captures photons, and an electron transfer chain that converts photonic excitation into a charge separation. The D1 D2 (PsbA PsbA) reaction center he…
k141_1897345_1	7.61428	-5.92306	1.58761	-3.7308	0.000190869	0.0201598	con16C	Sulfur	field samples	Bacteria	Proteobacteria	Deltaproteobacteria	Syntrophobacterales	Syntrophaceae	Desulfomonile	Unknown	09100 Metabolism	09102 Energy metabolism	00920 Sulfur metabolism [PATH:ko00920]	aprA	PFAM fumarate reductase succinate dehydrogenase flavoprotein domain protein
k141_1914388_2	5.00008	6.98277	1.8566	3.76106	0.000169194	0.0189617	con16C	Photosynthesis	incubation experiment	Bacteria	Cyanobacteria	Cyanobacteria_X	SubsectionI	FamilyI_I	Synechococcus	Unknown	09100 Metabolism	09102 Energy metabolism	00195 Photosynthesis [PATH:ko00195]	psbY	Manganese-binding polypeptide with L-arginine metabolizing enzyme activity. Component of the core of photosystem II
k141_1970769_1	72.5408	2.43056	0.637554	3.81232	0.000137669	0.0168722	con16C	Chaperones	incubation experiment	Bacteria	Proteobacteria	Deltaproteobacteria	Desulfobacterales	Desulfobacteraceae	Desulfococcus	Desulfococcus oleovorans Hxd3	09180 Brite Hierarchies	09182 Protein families: genetic information processing	03110 Chaperones and folding catalysts [BR:ko03110]	groEL	Prevents misfolding and promotes the refolding and proper assembly of unfolded polypeptides generated under stress conditions
k141_1987759_2	47.8039	5.69607	1.6721	3.40654	0.000657922	0.0386303	con16C	Photosynthesis	incubation experiment	Bacteria	Cyanobacteria	Cyanobacteria_X	Unknown	Unknown	Unknown	Unknown	09100 Metabolism	09102 Energy metabolism	00195 Photosynthesis [PATH:ko00195]	psaC	essential for photochemical activity. FB is the terminal electron acceptor of PSI, donating electrons to ferredoxin. The C-terminus interacts with PsaA B D and helps assemble the protein into the PSI complex. Required for binding of PsaD and PsaE to PSI. PSI is a plastocyanin cytochrome c6- ferredoxin oxidoreductase, converting photonic excitation into a charge separation, which transfers an elec…
k141_201543_1	59.1652	3.96408	1.11102	3.56797	0.000359753	0.0279951	con16C	Photosynthesis	incubation experiment	Bacteria	Cyanobacteria	Cyanobacteria_X	SubsectionI	FamilyI_I	Cyanobacterium	Cyanobacterium aponinum PCC 10605	09100 Metabolism	09102 Energy metabolism	00196 Photosynthesis - antenna proteins [PATH:ko00196]	cpcG	Belongs to the phycobilisome linker protein family
k141_2019416_2	84.991	-3.15668	0.872838	-3.61656	0.00029854	0.0254416	con16C	Chaperones	field samples	Bacteria	Proteobacteria	Gammaproteobacteria	Chromatiales	Chromatiaceae	Thiocystis	Unknown	09180 Brite Hierarchies	09182 Protein families: genetic information processing	03110 Chaperones and folding catalysts [BR:ko03110]	HSP20	Belongs to the small heat shock protein (HSP20) family
k141_2025613_1	38.4618	3.15445	0.943759	3.34243	0.000830483	0.0434239	con16C	Photosynthesis	incubation experiment	Bacteria	Cyanobacteria	Cyanobacteria_X	SubsectionI	FamilyI_I	Cyanobacterium	Unknown	09100 Metabolism	09102 Energy metabolism	00196 Photosynthesis - antenna proteins [PATH:ko00196]	cpeC	Belongs to the phycobilisome linker protein family
k141_205000_3	7.03131	-5.78005	1.73854	-3.32465	0.000885286	0.0450165	con16C	Photosynthesis	field samples	Bacteria	Chloroflexi	Thermomicrobia	Unknown	Unknown	Unknown	Unknown	09100 Metabolism	09102 Energy metabolism	00195 Photosynthesis [PATH:ko00195]	ATPF1B	Produces ATP from ADP in the presence of a proton gradient across the membrane. The catalytic sites are hosted primarily by the beta subunits
k141_2080399_2	221.668	3.7018	0.635406	5.82589	5.68e-09	2.73e-05	con16C	Photosynthesis	incubation experiment	Bacteria	Bacteroidetes/Chlorobi group	Flavobacteria	Flavobacteriales	Cryomorphaceae	Owenweeksia	Owenweeksia hongkongensis DSM 17368	09100 Metabolism	09102 Energy metabolism	00195 Photosynthesis [PATH:ko00195]	ATPF1B	Produces ATP from ADP in the presence of a proton gradient across the membrane. The catalytic sites are hosted primarily by the beta subunits
k141_2088897_3	31.7099	-3.16045	0.830758	-3.80429	0.000142209	0.0171639	con16C	Sulfur	field samples	Bacteria	Unknown	Unknown	Unknown	Unknown	Unknown	Unknown	09100 Metabolism	09102 Energy metabolism	00920 Sulfur metabolism [PATH:ko00920]	dsrA	PFAM nitrite and sulphite reductase 4Fe-4S
k141_2096915_2	30.0955	6.15532	1.63916	3.75516	0.000173231	0.0192178	con16C	Photosynthesis	incubation experiment	Bacteria	Cyanobacteria	Cyanobacteria_X	SubsectionIII	FamilyI	Leptolyngbya	Leptolyngbya PCC 6406	09100 Metabolism	09102 Energy metabolism	00195 Photosynthesis [PATH:ko00195]	ATPF1A	Produces ATP from ADP in the presence of a proton gradient across the membrane. The alpha chain is a regulatory subunit
k141_2096915_6	84.5425	6.04386	1.41269	4.27825	1.88e-05	0.00537469	con16C	Photosynthesis	incubation experiment	Bacteria	Cyanobacteria	Cyanobacteria_X	SubsectionIII	FamilyI	Leptolyngbya	Leptolyngbya PCC 6406	09100 Metabolism	09102 Energy metabolism	00195 Photosynthesis [PATH:ko00195]	ATPF0C	F(1)F(0) ATP synthase produces ATP from ADP in the presence of a proton or sodium gradient. F-type ATPases consist of two structural domains, F(1) containing the extramembraneous catalytic core and F(0) containing the membrane proton channel, linked together by a central stalk and a peripheral stalk. During catalysis, ATP synthesis in the catalytic domain of F(1) is coupled via a rotary mechanism…
k141_2096915_7	16.4437	8.7007	2.16493	4.01894	5.85e-05	0.0105733	con16C	Photosynthesis	incubation experiment	Bacteria	Cyanobacteria	Cyanobacteria_X	SubsectionIII	FamilyI	Leptolyngbya	Leptolyngbya PCC 6406	09100 Metabolism	09102 Energy metabolism	00195 Photosynthesis [PATH:ko00195]	ATPF0A	it plays a direct role in the translocation of protons across the membrane
k141_2096915_7	16.4437	8.7007	2.16493	4.01894	5.85e-05	0.0105733	con16C	Chaperones	incubation experiment	Bacteria	Cyanobacteria	Cyanobacteria_X	SubsectionIII	FamilyI	Leptolyngbya	Leptolyngbya PCC 6406	09180 Brite Hierarchies	09182 Protein families: genetic information processing	03110 Chaperones and folding catalysts [BR:ko03110]	ATPF0A	it plays a direct role in the translocation of protons across the membrane
k141_2108833_2	6.39086	7.57742	1.93038	3.92535	8.66e-05	0.0132322	con16C	Photosynthesis	incubation experiment	Bacteria	Cyanobacteria	Cyanobacteria_X	SubsectionIII	FamilyI	Leptolyngbya	Leptolyngbya PCC 6406	09100 Metabolism	09102 Energy metabolism	00195 Photosynthesis [PATH:ko00195]	psaB	PsaA and PsaB bind P700, the primary electron donor of photosystem I (PSI), as well as the electron acceptors A0, A1 and FX. PSI is a plastocyanin cytochrome c6-ferredoxin oxidoreductase, converting photonic excitation into a charge separation, which transfers an electron from the donor P700 chlorophyll pair to the spectroscopically characterized acceptors A0, A1, FX, FA and FB in turn. Oxidized …
k141_2113139_1	57.2967	3.93863	1.14835	3.42982	0.000603976	0.0370384	con16C	Photosynthesis	incubation experiment	Bacteria	Cyanobacteria	Cyanobacteria_X	SubsectionIII	FamilyI	Leptolyngbya	Leptolyngbya PCC 6406	09100 Metabolism	09102 Energy metabolism	00196 Photosynthesis - antenna proteins [PATH:ko00196]	cpcB	Phycocyanin beta subunit
k141_2116566_7	21.9204	6.3803	1.47639	4.32156	1.55e-05	0.00479605	con16C	Photosynthesis	incubation experiment	Bacteria	Cyanobacteria	Cyanobacteria_X	SubsectionI	FamilyI_I	Cyanobacterium	Cyanobacterium aponinum PCC 10605	09100 Metabolism	09102 Energy metabolism	00195 Photosynthesis [PATH:ko00195]	psaK	Photosystem I reaction center subunit PsaK
k141_2168368_3	18.2427	6.34001	1.65381	3.83358	0.000126294	0.0161526	con16C	Chaperones	incubation experiment	Bacteria	Cyanobacteria	Cyanobacteria_X	SubsectionIII	FamilyI	Trichodesmium	Trichodesmium erythraeum IMS101	09180 Brite Hierarchies	09182 Protein families: genetic information processing	03110 Chaperones and folding catalysts [BR:ko03110]	groEL	Prevents misfolding and promotes the refolding and proper assembly of unfolded polypeptides generated under stress conditions
k141_2225714_1	47.8431	4.24585	1.25352	3.38714	0.000706251	0.040069	con16C	Chaperones	incubation experiment	Bacteria	Cyanobacteria	Cyanobacteria_X	SubsectionIII	FamilyI	Leptolyngbya	Leptolyngbya PCC 6406	09180 Brite Hierarchies	09182 Protein families: genetic information processing	03110 Chaperones and folding catalysts [BR:ko03110]	dnaK	Heat shock 70 kDa protein
k141_2229266_1	5.08169	6.48179	1.90147	3.40883	0.000652417	0.038439	con16C	Chaperones	incubation experiment	Bacteria	Thermodesulfobacteria	Thermodesulfobacteria_X	Thermodesulfobacteriales	Thermodesulfobacteriaceae	Unknown	Unknown	09180 Brite Hierarchies	09182 Protein families: genetic information processing	03110 Chaperones and folding catalysts [BR:ko03110]	degP	Trypsin
k141_2259313_1	12.616	4.31284	1.27392	3.3855	0.00071049	0.0402153	con16C	Nitrogen	incubation experiment	Bacteria	Proteobacteria	Gammaproteobacteria	Chromatiales	Chromatiaceae	Allochromatium	Allochromatium vinosum DSM 180	09100 Metabolism	09102 Energy metabolism	00910 Nitrogen metabolism [PATH:ko00910]	gltB	glutamate synthase
k141_2263609_2	10.3955	7.78144	1.69681	4.58591	4.52e-06	0.00222025	con16C	Chaperones	incubation experiment	Bacteria	Cyanobacteria	Cyanobacteria_X	SubsectionIII	FamilyI	Leptolyngbya	Unknown	09180 Brite Hierarchies	09182 Protein families: genetic information processing	03110 Chaperones and folding catalysts [BR:ko03110]	ftsH	Acts as a processive, ATP-dependent zinc metallopeptidase for both cytoplasmic and membrane proteins. Plays a role in the quality control of integral membrane proteins
k141_2288128_1	24.1376	4.35907	1.12833	3.86331	0.000111863	0.0151896	con16C	Photosynthesis	incubation experiment	Bacteria	Cyanobacteria	Cyanobacteria_X	SubsectionIII	FamilyI	Leptolyngbya	Unknown	09100 Metabolism	09102 Energy metabolism	00195 Photosynthesis [PATH:ko00195]	psbV	Low-potential cytochrome c that plays a role in the oxygen-evolving complex of photosystem II
k141_2299080_1	36.1307	5.62255	1.57603	3.56755	0.000360337	0.0280028	con16C	Chaperones	incubation experiment	Bacteria	Cyanobacteria	Cyanobacteria_X	SubsectionIII	FamilyI	Leptolyngbya	Leptolyngbya PCC 6406	09180 Brite Hierarchies	09182 Protein families: genetic information processing	03110 Chaperones and folding catalysts [BR:ko03110]	ftsH	Acts as a processive, ATP-dependent zinc metallopeptidase for both cytoplasmic and membrane proteins. Plays a role in the quality control of integral membrane proteins
k141_2340508_1	29.2902	3.98776	1.13385	3.517	0.000436454	0.0308963	con16C	Photosynthesis	incubation experiment	Bacteria	Cyanobacteria	Cyanobacteria_X	SubsectionI	FamilyI_I	Cyanobacterium	Cyanobacterium stanieri PCC 7202	09100 Metabolism	09102 Energy metabolism	00196 Photosynthesis - antenna proteins [PATH:ko00196]	cpcG	Belongs to the phycobilisome linker protein family
k141_2357834_2	6.50553	6.35957	1.6884	3.76662	0.000165471	0.0186824	con16C	Photosynthesis	incubation experiment	Bacteria	Cyanobacteria	Cyanobacteria_X	SubsectionI	FamilyI_I	Unknown	Unknown	09100 Metabolism	09102 Energy metabolism	00196 Photosynthesis - antenna proteins [PATH:ko00196]	cpcG	Belongs to the phycobilisome linker protein family
k141_2360102_1	15.6987	6.00857	1.53137	3.92367	8.72e-05	0.0132969	con16C	Photosynthesis	incubation experiment	Bacteria	Cyanobacteria	Cyanobacteria_X	SubsectionIII	FamilyI	Leptolyngbya	Leptolyngbya PCC 7375	09100 Metabolism	09102 Energy metabolism	00195 Photosynthesis [PATH:ko00195]	psaB	PsaA and PsaB bind P700, the primary electron donor of photosystem I (PSI), as well as the electron acceptors A0, A1 and FX. PSI is a plastocyanin cytochrome c6-ferredoxin oxidoreductase, converting photonic excitation into a charge separation, which transfers an electron from the donor P700 chlorophyll pair to the spectroscopically characterized acceptors A0, A1, FX, FA and FB in turn. Oxidized …
k141_2360515_1	21.1224	-6.26152	1.65344	-3.78696	0.0001525	0.0177553	con16C	Chaperones	field samples	Bacteria	Proteobacteria	Gammaproteobacteria	Chromatiales	Chromatiaceae	Unknown	Unknown	09180 Brite Hierarchies	09182 Protein families: genetic information processing	03110 Chaperones and folding catalysts [BR:ko03110]	HSP20	Belongs to the small heat shock protein (HSP20) family
k141_2378677_1	22.26	4.68086	1.40524	3.33099	0.000865376	0.0445026	con16C	Sulfur	incubation experiment	Bacteria	Bacteroidetes/Chlorobi group	Chlorobia	Chlorobiales	Chlorobiaceae	Chlorobium	Unknown	09100 Metabolism	09102 Energy metabolism	00920 Sulfur metabolism [PATH:ko00920]	soxX	Cytochrome C oxidase, cbb3-type, subunit III
k141_2380192_1	4.57153	6.60469	1.81404	3.64086	0.000271724	0.0242076	con16C	Chaperones	incubation experiment	Bacteria	Proteobacteria	Alphaproteobacteria	Rhizobiales	Rhodobiaceae	Parvibaculum	Parvibaculum lavamentivorans DS-1	09180 Brite Hierarchies	09182 Protein families: genetic information processing	03110 Chaperones and folding catalysts [BR:ko03110]	clpX	ATP-dependent specificity component of the Clp protease. It directs the protease to specific substrates. Can perform chaperone functions in the absence of ClpP
k141_2386288_2	15.9654	6.80328	2.00561	3.39213	0.000693515	0.0397024	con16C	Photosynthesis	incubation experiment	Bacteria	Cyanobacteria	Cyanobacteria_X	SubsectionIII	FamilyI	Leptolyngbya	Leptolyngbya PCC 6406	09100 Metabolism	09102 Energy metabolism	00195 Photosynthesis [PATH:ko00195]	petC	Component of the cytochrome b6-f complex, which mediates electron transfer between photosystem II (PSII) and photosystem I (PSI), cyclic electron flow around PSI, and state transitions
k141_2432565_6	190.958	3.86592	1.03695	3.72815	0.00019289	0.0202485	con16C	Photosynthesis	incubation experiment	Bacteria	Unknown	Unknown	Unknown	Unknown	Unknown	Unknown	09100 Metabolism	09102 Energy metabolism	00195 Photosynthesis [PATH:ko00195]	psaC	essential for photochemical activity. FB is the terminal electron acceptor of PSI, donating electrons to ferredoxin. The C-terminus interacts with PsaA B D and helps assemble the protein into the PSI complex. Required for binding of PsaD and PsaE to PSI. PSI is a plastocyanin cytochrome c6- ferredoxin oxidoreductase, converting photonic excitation into a charge separation, which transfers an elec…
k141_2435990_1	92.8403	-4.34087	1.13726	-3.81694	0.000135117	0.0166711	con16C	Chaperones	field samples	Bacteria	Proteobacteria	Gammaproteobacteria	Chromatiales	Chromatiaceae	Thioflavicoccus	Unknown	09180 Brite Hierarchies	09182 Protein families: genetic information processing	03110 Chaperones and folding catalysts [BR:ko03110]	HSP20	Belongs to the small heat shock protein (HSP20) family
k141_2448913_2	124.602	7.00189	1.75148	3.9977	6.4e-05	0.0110971	con16C	Photosynthesis	incubation experiment	Bacteria	Cyanobacteria	Cyanobacteria_X	SubsectionIII	FamilyI	Leptolyngbya	Leptolyngbya PCC 6406	09100 Metabolism	09102 Energy metabolism	00195 Photosynthesis [PATH:ko00195]	psaA	PsaA and PsaB bind P700, the primary electron donor of photosystem I (PSI), as well as the electron acceptors A0, A1 and FX. PSI is a plastocyanin cytochrome c6-ferredoxin oxidoreductase, converting photonic excitation into a charge separation, which transfers an electron from the donor P700 chlorophyll pair to the spectroscopically characterized acceptors A0, A1, FX, FA and FB in turn. Oxidized …
k141_2458572_1	7.27673	5.76394	1.53771	3.7484	0.000177967	0.019498	con16C	Sulfur	incubation experiment	Bacteria	Proteobacteria	Betaproteobacteria	Rhodocyclales	Rhodocyclaceae	Thauera	Thauera MZ1T	09100 Metabolism	09102 Energy metabolism	00920 Sulfur metabolism [PATH:ko00920]	dmsA	Belongs to the prokaryotic molybdopterin-containing oxidoreductase family
k141_2475528_1	5.43708	4.71241	1.43187	3.29109	0.000997994	0.0476484	con16C	Photosynthesis	incubation experiment	Bacteria	Cyanobacteria	Cyanobacteria_X	SubsectionIII	FamilyI	Pseudanabaena	Pseudanabaena biceps PCC 7429	09100 Metabolism	09102 Energy metabolism	00195 Photosynthesis [PATH:ko00195]	psbA	Photosystem II (PSII) is a light-driven water plastoquinone oxidoreductase that uses light energy to abstract electrons from H(2)O, generating O(2) and a proton gradient subsequently used for ATP formation. It consists of a core antenna complex that captures photons, and an electron transfer chain that converts photonic excitation into a charge separation. The D1 D2 (PsbA PsbA) reaction center he…
k141_2476435_1	10.8899	7.18284	2.10869	3.40631	0.000658477	0.0386423	con16C	Photosynthesis	incubation experiment	Bacteria	Cyanobacteria	Unknown	Unknown	Unknown	Unknown	Unknown	09100 Metabolism	09102 Energy metabolism	00195 Photosynthesis [PATH:ko00195]	psbA	Photosystem II (PSII) is a light-driven water plastoquinone oxidoreductase that uses light energy to abstract electrons from H(2)O, generating O(2) and a proton gradient subsequently used for ATP formation. It consists of a core antenna complex that captures photons, and an electron transfer chain that converts photonic excitation into a charge separation. The D1 D2 (PsbA PsbA) reaction center he…
k141_2480873_1	177.385	3.2119	0.936109	3.43112	0.000601102	0.0369096	con16C	Photosynthesis	incubation experiment	Bacteria	Cyanobacteria	Cyanobacteria_X	SubsectionI	FamilyI_I_I_I	Crocosphaera	Unknown	09100 Metabolism	09102 Energy metabolism	00196 Photosynthesis - antenna proteins [PATH:ko00196]	cpeC	Belongs to the phycobilisome linker protein family
k141_2481531_2	7.12407	-5.97304	1.81105	-3.29811	0.00097339	0.0470346	con16C	Sulfur	field samples	Bacteria	Firmicutes	Clostridia	Clostridiales	Peptococcaceae	Desulfotomaculum	Unknown	09100 Metabolism	09102 Energy metabolism	00920 Sulfur metabolism [PATH:ko00920]	aprA	PFAM fumarate reductase succinate dehydrogenase flavoprotein domain protein
k141_2494567_1	76.3872	4.76099	1.4011	3.39804	0.000678703	0.0392662	con16C	Chaperones	incubation experiment	Bacteria	Cyanobacteria	Cyanobacteria_X	SubsectionIII	FamilyI	Oscillatoria	Oscillatoria acuminata PCC 6304	09180 Brite Hierarchies	09182 Protein families: genetic information processing	03110 Chaperones and folding catalysts [BR:ko03110]	groEL	Prevents misfolding and promotes the refolding and proper assembly of unfolded polypeptides generated under stress conditions
k141_2494567_2	17.242	7.6038	1.86613	4.07463	4.61e-05	0.00923003	con16C	Chaperones	incubation experiment	Bacteria	Cyanobacteria	Cyanobacteria_X	SubsectionIII	FamilyI	Microcoleus	Microcoleus chthonoplastes PCC 7420	09180 Brite Hierarchies	09182 Protein families: genetic information processing	03110 Chaperones and folding catalysts [BR:ko03110]	groES	Binds to Cpn60 in the presence of Mg-ATP and suppresses the ATPase activity of the latter
k141_2495177_1	15.6554	7.13514	1.83934	3.87918	0.00010481	0.0147629	con16C	Photosynthesis	incubation experiment	Bacteria	Cyanobacteria	Cyanobacteria_X	SubsectionIII	FamilyI	Oscillatoria	Oscillatoria acuminata PCC 6304	09100 Metabolism	09102 Energy metabolism	00195 Photosynthesis [PATH:ko00195]	petF	Ferredoxin
k141_2496969_2	8.44753	7.97526	2.05062	3.8892	0.000100576	0.0144488	con16C	Nitrogen	incubation experiment	Bacteria	Bacteroidetes/Chlorobi group	Flavobacteria	Flavobacteriales	Flavobacteriaceae	Winogradskyella	Flavobacteriales bacterium ALC-1	09100 Metabolism	09102 Energy metabolism	00910 Nitrogen metabolism [PATH:ko00910]	glnA	glutamine synthetase
k141_2500606_2	21.9482	4.08999	0.980719	4.1704	3.04e-05	0.00713688	con16C	Nitrogen	incubation experiment	Bacteria	Proteobacteria	Gammaproteobacteria	Chromatiales	Chromatiaceae	Thioflavicoccus	Thioflavicoccus mobilis 8321	09100 Metabolism	09102 Energy metabolism	00910 Nitrogen metabolism [PATH:ko00910]	glnA	TIGRFAM glutamine synthetase, type I
k141_2526237_1	214.189	-3.07049	0.715032	-4.2942	1.75e-05	0.00517064	con16C	Chaperones	field samples	Bacteria	Proteobacteria	Gammaproteobacteria	Chromatiales	Chromatiaceae	Unknown	Unknown	09180 Brite Hierarchies	09182 Protein families: genetic information processing	03110 Chaperones and folding catalysts [BR:ko03110]	HSP20	Belongs to the small heat shock protein (HSP20) family
k141_253499_1	49.8755	-2.80087	0.809898	-3.4583	0.000543589	0.0348772	con16C	Sulfur	field samples	Bacteria	Proteobacteria	Deltaproteobacteria	Misc. Deltaproteobacteria	Environmental Deltaproteobacteria	Uncultured Deltaproteobacteria	delta proteobacterium NaphS2	09100 Metabolism	09102 Energy metabolism	00920 Sulfur metabolism [PATH:ko00920]	aprA	reductase alpha subunit
k141_2547750_1	248.312	4.35478	0.591925	7.35698	1.88e-13	6.78e-09	con16C	Sulfur	incubation experiment	Bacteria	Proteobacteria	Deltaproteobacteria	Desulfobacterales	Desulfobacteraceae	Desulfococcus	Desulfococcus oleovorans Hxd3	09100 Metabolism	09102 Energy metabolism	00920 Sulfur metabolism [PATH:ko00920]	aprB	reductase, beta subunit
k141_2566_1	44.7653	4.61036	1.24839	3.69304	0.000221591	0.0217959	con16C	Photosynthesis	incubation experiment	Bacteria	Cyanobacteria	Cyanobacteria_X	SubsectionI	FamilyI_I	Cyanobacterium	Cyanobacterium stanieri PCC 7202	09100 Metabolism	09102 Energy metabolism	00196 Photosynthesis - antenna proteins [PATH:ko00196]	apcD	PFAM Phycobilisome protein
k141_256887_3	6.58262	4.52187	1.32393	3.41549	0.00063668	0.0379787	con16C	repair and recombination	incubation experiment	Bacteria	Cyanobacteria	Cyanobacteria_X	SubsectionI	FamilyI_I	Synechococcus	Synechococcus CB0101	09180 Brite Hierarchies	09182 Protein families: genetic information processing	03400 DNA repair and recombination proteins [BR:ko03400]	gyrB	A type II topoisomerase that negatively supercoils closed circular double-stranded (ds) DNA in an ATP-dependent manner to modulate DNA topology and maintain chromosomes in an underwound state. Negative supercoiling favors strand separation, and DNA replication, transcription, recombination and repair, all of which involve strand separation. Also able to catalyze the interconversion of other topol…
k141_2618734_1	9.60703	5.873	1.52971	3.83928	0.000123393	0.0159648	con16C	Chaperones	incubation experiment	Bacteria	Cyanobacteria	Cyanobacteria_X	SubsectionIII	FamilyI	Leptolyngbya	Leptolyngbya PCC 6406	09180 Brite Hierarchies	09182 Protein families: genetic information processing	03110 Chaperones and folding catalysts [BR:ko03110]	groEL	Prevents misfolding and promotes the refolding and proper assembly of unfolded polypeptides generated under stress conditions
k141_2618899_2	6.6586	6.87823	1.84964	3.71869	0.000200259	0.020713	con16C	Sulfur	incubation experiment	Bacteria	Cyanobacteria	Cyanobacteria_X	SubsectionIII	FamilyI	Arthrospira	Unknown	09100 Metabolism	09102 Energy metabolism	00920 Sulfur metabolism [PATH:ko00920]	cysH	Belongs to the PAPS reductase family. CysH subfamily
k141_264512_1	48.8742	-3.91215	0.809885	-4.8305	1.36e-06	0.00108634	con16C	repair and recombination	field samples	Bacteria	Unknown	Unknown	Unknown	Unknown	Unknown	Unknown	09180 Brite Hierarchies	09182 Protein families: genetic information processing	03400 DNA repair and recombination proteins [BR:ko03400]	hupB	Histone-like DNA-binding protein which is capable of wrapping DNA to stabilize it, and thus to prevent its denaturation under extreme environmental conditions
k141_2654165_1	16.105	-4.77981	1.34477	-3.55437	0.000378881	0.028722	con16C	Sulfur	field samples	Bacteria	Proteobacteria	Deltaproteobacteria	Desulfobacterales	Desulfobacteraceae	Desulfatibacillum	Unknown	09100 Metabolism	09102 Energy metabolism	00920 Sulfur metabolism [PATH:ko00920]	dsrA	TIGRFAM sulfite reductase, dissimilatory-type alpha subunit
k141_2681043_2	8.887	5.7165	1.62163	3.52515	0.00042324	0.0303043	con16C	Photosynthesis	incubation experiment	Bacteria	Unknown	Unknown	Unknown	Unknown	Unknown	Unknown	09100 Metabolism	09102 Energy metabolism	00195 Photosynthesis [PATH:ko00195]	psaC	essential for photochemical activity. FB is the terminal electron acceptor of PSI, donating electrons to ferredoxin. The C-terminus interacts with PsaA B D and helps assemble the protein into the PSI complex. Required for binding of PsaD and PsaE to PSI. PSI is a plastocyanin cytochrome c6- ferredoxin oxidoreductase, converting photonic excitation into a charge separation, which transfers an elec…
k141_2681441_1	7.59994	6.39179	1.74159	3.67009	0.000242465	0.0227682	con16C	Photosynthesis	incubation experiment	Bacteria	Cyanobacteria	Cyanobacteria_X	SubsectionI	FamilyI_I	Cyanobacterium	Unknown	09100 Metabolism	09102 Energy metabolism	00195 Photosynthesis [PATH:ko00195]	ATPF1B	Produces ATP from ADP in the presence of a proton gradient across the membrane. The catalytic sites are hosted primarily by the beta subunits
k141_270407_1	8.98836	7.61594	1.99204	3.82318	0.000131739	0.016423	con16C	Photosynthesis	incubation experiment	Bacteria	Cyanobacteria	Cyanobacteria_X	SubsectionIII	FamilyI	Geitlerinema	Geitlerinema PCC 7407	09100 Metabolism	09102 Energy metabolism	00195 Photosynthesis [PATH:ko00195]	psaI	May help in the organization of the PsaL subunit
k141_2713808_1	8.17862	6.21144	1.68007	3.69712	0.000218057	0.0216057	con16C	repair and recombination	incubation experiment	Bacteria	Proteobacteria	Alphaproteobacteria	Caulobacterales	Hyphomonadaceae	Hyphomonas	Hyphomonas neptunium ATCC 15444	09180 Brite Hierarchies	09182 Protein families: genetic information processing	03400 DNA repair and recombination proteins [BR:ko03400]	hupB	Histone-like DNA-binding protein which is capable of wrapping DNA to stabilize it, and thus to prevent its denaturation under extreme environmental conditions
k141_2734043_1	15.5063	6.5884	1.8729	3.51775	0.00043523	0.0308422	con16C	Chaperones	incubation experiment	Bacteria	Cyanobacteria	Cyanobacteria_X	SubsectionI	Unknown	Unknown	Unknown	09180 Brite Hierarchies	09182 Protein families: genetic information processing	03110 Chaperones and folding catalysts [BR:ko03110]	ftsH	Acts as a processive, ATP-dependent zinc metallopeptidase for both cytoplasmic and membrane proteins. Plays a role in the quality control of integral membrane proteins
k141_2744990_2	4.60837	7.12406	2.0335	3.50335	0.000459447	0.0318403	con16C	Photosynthesis	incubation experiment	Bacteria	Proteobacteria	Gammaproteobacteria	Enterobacteriales	Enterobacteriaceae	Unknown	Unknown	09100 Metabolism	09102 Energy metabolism	00195 Photosynthesis [PATH:ko00195]	ATPF1G	Produces ATP from ADP in the presence of a proton gradient across the membrane. The gamma chain is believed to be important in regulating ATPase activity and the flow of protons through the CF(0) complex
k141_2753383_1	22.2924	4.96813	1.22694	4.04921	5.14e-05	0.00981787	con16C	Photosynthesis	incubation experiment	Bacteria	Cyanobacteria	Cyanobacteria_X	Unknown	Unknown	Unknown	Unknown	09100 Metabolism	09102 Energy metabolism	00195 Photosynthesis [PATH:ko00195]	psaC	essential for photochemical activity. FB is the terminal electron acceptor of PSI, donating electrons to ferredoxin. The C-terminus interacts with PsaA B D and helps assemble the protein into the PSI complex. Required for binding of PsaD and PsaE to PSI. PSI is a plastocyanin cytochrome c6- ferredoxin oxidoreductase, converting photonic excitation into a charge separation, which transfers an elec…
k141_2760103_1	5.64445	5.11169	1.56203	3.27245	0.00106618	0.0492515	con16C	repair and recombination	incubation experiment	Bacteria	Bacteroidetes/Chlorobi group	Flavobacteria	Flavobacteriales	Unknown	Unknown	Unknown	09180 Brite Hierarchies	09182 Protein families: genetic information processing	03400 DNA repair and recombination proteins [BR:ko03400]	gyrA	A type II topoisomerase that negatively supercoils closed circular double-stranded (ds) DNA in an ATP-dependent manner to modulate DNA topology and maintain chromosomes in an underwound state. Negative supercoiling favors strand separation, and DNA replication, transcription, recombination and repair, all of which involve strand separation. Also able to catalyze the interconversion of other topol…
k141_2788300_8	124.071	-3.53701	0.868131	-4.07428	4.62e-05	0.0092336	con16C	Chaperones	field samples	Bacteria	Proteobacteria	Gammaproteobacteria	Chromatiales	Chromatiaceae	Unknown	Unknown	09180 Brite Hierarchies	09182 Protein families: genetic information processing	03110 Chaperones and folding catalysts [BR:ko03110]	HSP20	Belongs to the small heat shock protein (HSP20) family
k141_2795246_1	15.2903	-3.46836	1.02617	-3.37991	0.000725095	0.0405547	con16C	Sulfur	field samples	Bacteria	Firmicutes	Clostridia	Clostridiales	Unknown	Unknown	Unknown	09100 Metabolism	09102 Energy metabolism	00920 Sulfur metabolism [PATH:ko00920]	dmsA	Anaerobic dimethyl sulfoxide reductase, A subunit, DmsA YnfE
k141_2799542_1	19.1272	3.87192	1.09097	3.54906	0.000386611	0.029007	con16C	Chaperones	incubation experiment	Bacteria	Proteobacteria	Gammaproteobacteria	Chromatiales	Chromatiaceae	Thioflavicoccus	Thioflavicoccus mobilis 8321	09180 Brite Hierarchies	09182 Protein families: genetic information processing	03110 Chaperones and folding catalysts [BR:ko03110]	clpX	ATP-dependent specificity component of the Clp protease. It directs the protease to specific substrates. Can perform chaperone functions in the absence of ClpP
k141_2805308_2	32.6738	4.37299	1.0526	4.15446	3.26e-05	0.00741793	con16C	Photosynthesis	incubation experiment	Bacteria	Cyanobacteria	Cyanobacteria_X	SubsectionI	FamilyI_I	Cyanobacterium	Cyanobacterium aponinum PCC 10605	09100 Metabolism	09102 Energy metabolism	00195 Photosynthesis [PATH:ko00195]	petE	Participates in electron transfer between P700 and the cytochrome b6-f complex in photosystem I
k141_2840543_1	7.77681	6.14366	1.77928	3.45288	0.000554627	0.0352641	con16C	Photosynthesis	incubation experiment	Bacteria	Cyanobacteria	Cyanobacteria_X	SubsectionI	FamilyI_I	Synechococcus	Synechococcus PCC 7335	09100 Metabolism	09102 Energy metabolism	00195 Photosynthesis [PATH:ko00195]	psbA	Photosystem II (PSII) is a light-driven water plastoquinone oxidoreductase that uses light energy to abstract electrons from H(2)O, generating O(2) and a proton gradient subsequently used for ATP formation. It consists of a core antenna complex that captures photons, and an electron transfer chain that converts photonic excitation into a charge separation. The D1 D2 (PsbA PsbA) reaction center he…
k141_2863037_1	25.6151	-19.6077	3.45726	-5.67144	1.42e-08	4.49e-05	con16C	Sulfur	field samples	Bacteria	Proteobacteria	Epsilonproteobacteria	Campylobacterales	Unknown	Unknown	Unknown	09100 Metabolism	09102 Energy metabolism	00920 Sulfur metabolism [PATH:ko00920]	fccB	Pyridine nucleotide-disulphide oxidoreductase
k141_2864305_2	10.4792	-4.75219	1.32422	-3.58867	0.000332364	0.0269621	con16C	Chaperones	field samples	Bacteria	Proteobacteria	Betaproteobacteria	Burkholderiales	Burkholderiaceae	Unknown	Unknown	09180 Brite Hierarchies	09182 Protein families: genetic information processing	03110 Chaperones and folding catalysts [BR:ko03110]	HSP20	Belongs to the small heat shock protein (HSP20) family
k141_2864998_2	21.0507	4.242	1.2141	3.49396	0.000475905	0.0323504	con16C	Photosynthesis	incubation experiment	Bacteria	Cyanobacteria	Cyanobacteria_X	SubsectionI	FamilyI_I	Unknown	Unknown	09100 Metabolism	09102 Energy metabolism	00195 Photosynthesis [PATH:ko00195]	petF	Ferredoxin
k141_2869294_2	53.889	4.07977	1.13796	3.58516	0.000336866	0.027145	con16C	Photosynthesis	incubation experiment	Bacteria	Cyanobacteria	Cyanobacteria_X	SubsectionIII	FamilyI	Leptolyngbya	Leptolyngbya PCC 6406	09100 Metabolism	09102 Energy metabolism	00195 Photosynthesis [PATH:ko00195]	psbD	Photosystem II (PSII) is a light-driven water plastoquinone oxidoreductase that uses light energy to abstract electrons from H(2)O, generating O(2) and a proton gradient subsequently used for ATP formation. It consists of a core antenna complex that captures photons, and an electron transfer chain that converts photonic excitation into a charge separation. The D1 D2 (PsbA PsbA) reaction center he…
k141_2869598_1	12.4739	8.50721	2.14422	3.96751	7.26e-05	0.0119241	con16C	Photosynthesis	incubation experiment	Bacteria	Cyanobacteria	Cyanobacteria_X	Unknown	Unknown	Unknown	Unknown	09100 Metabolism	09102 Energy metabolism	00195 Photosynthesis [PATH:ko00195]	psbH	One of the components of the core complex of photosystem II (PSII), required for its stability and or assembly. PSII is a light-driven water plastoquinone oxidoreductase that uses light energy to abstract electrons from H(2)O, generating O(2) and a proton gradient subsequently used for ATP formation. It consists of a core antenna complex that captures photons, and an electron transfer chain that …
k141_2882675_2	46.5433	-2.53846	0.667538	-3.80272	0.000143114	0.0171936	con16C	Sulfur	field samples	Archaea	Euryarchaeota	Archaeoglobi	Archaeoglobales	Archaeoglobaceae	Unknown	Unknown	09100 Metabolism	09102 Energy metabolism	00920 Sulfur metabolism [PATH:ko00920]	dsrA	PFAM nitrite and sulphite reductase 4Fe-4S
k141_2892733_1	15.5878	-4.36565	1.31918	-3.30938	0.000935041	0.0461088	con16C	Chaperones	field samples	Bacteria	Cyanobacteria	Cyanobacteria_X	SubsectionI	FamilyI_I	Synechococcus	Synechococcus RS9916	09180 Brite Hierarchies	09182 Protein families: genetic information processing	03110 Chaperones and folding catalysts [BR:ko03110]	dnaK	Heat shock 70 kDa protein
k141_2908123_1	26.9941	4.61737	1.00822	4.57972	4.66e-06	0.00226492	con16C	Sulfur	incubation experiment	Bacteria	Proteobacteria	Deltaproteobacteria	Desulfobacterales	Desulfobacteraceae	Unknown	Unknown	09100 Metabolism	09102 Energy metabolism	00920 Sulfur metabolism [PATH:ko00920]	aprB	reductase, beta subunit
k141_2913426_1	5.69261	-5.74185	1.5881	-3.61555	0.000299716	0.0255156	con16C	Nitrogen	field samples	Bacteria	Firmicutes	Clostridia	Clostridia_X	Unknown	Unknown	Unknown	09100 Metabolism	09102 Energy metabolism	00910 Nitrogen metabolism [PATH:ko00910]	gltD	TIGRFAM glutamate synthase (NADPH), homotetrameric
k141_2915861_1	22.6686	4.27496	1.01622	4.20675	2.59e-05	0.00653279	con16C	repair and recombination	incubation experiment	Bacteria	Proteobacteria	Gammaproteobacteria	Chromatiales	Chromatiaceae	Thiocapsa	Thiocapsa marina 5811	09180 Brite Hierarchies	09182 Protein families: genetic information processing	03400 DNA repair and recombination proteins [BR:ko03400]	uvrB	damaged site, the DNA wraps around one UvrB monomer. DNA wrap is dependent on ATP binding by UvrB and probably causes local melting of the DNA helix, facilitating insertion of UvrB beta-hairpin between the DNA strands. Then UvrB probes one DNA strand for the presence of a lesion. If a lesion is found the UvrA subunits dissociate and the UvrB-DNA preincision complex is formed. This complex is subs…
k141_2919296_1	11.918	-6.19922	1.75247	-3.53742	0.000404058	0.0295985	con16C	Photosynthesis	field samples	Bacteria	Proteobacteria	Deltaproteobacteria	Desulfobacterales	Desulfobacteraceae	Desulfobacterium	Unknown	09100 Metabolism	09102 Energy metabolism	00195 Photosynthesis [PATH:ko00195]	ATPF1E	Produces ATP from ADP in the presence of a proton gradient across the membrane
k141_2928823_1	72.9611	5.39314	1.57495	3.42432	0.000616339	0.0374622	con16C	Photosynthesis	incubation experiment	Bacteria	Cyanobacteria	Unknown	Unknown	Unknown	Unknown	Unknown	09100 Metabolism	09102 Energy metabolism	00195 Photosynthesis [PATH:ko00195]	psaD	'photosystem I
k141_2963045_1	29.4568	7.21453	1.83644	3.92855	8.55e-05	0.013134	con16C	Photosynthesis	incubation experiment	Bacteria	Cyanobacteria	Cyanobacteria_X	SubsectionIII	FamilyI	Lyngbya	Lyngbya PCC 8106	09100 Metabolism	09102 Energy metabolism	00195 Photosynthesis [PATH:ko00195]	psaA	PsaA and PsaB bind P700, the primary electron donor of photosystem I (PSI), as well as the electron acceptors A0, A1 and FX. PSI is a plastocyanin cytochrome c6-ferredoxin oxidoreductase, converting photonic excitation into a charge separation, which transfers an electron from the donor P700 chlorophyll pair to the spectroscopically characterized acceptors A0, A1, FX, FA and FB in turn. Oxidized …
k141_2967110_2	81.8858	3.8825	0.917402	4.23205	2.32e-05	0.00611163	con16C	Sulfur	incubation experiment	Bacteria	Proteobacteria	Deltaproteobacteria	Desulfobacterales	Desulfobacteraceae	Desulfococcus	Desulfococcus oleovorans Hxd3	09100 Metabolism	09102 Energy metabolism	00920 Sulfur metabolism [PATH:ko00920]	aprB	reductase, beta subunit
k141_3016865_1	61.8392	3.38742	0.968888	3.49619	0.00047195	0.0322462	con16C	repair and recombination	incubation experiment	Bacteria	Bacteroidetes/Chlorobi group	Flavobacteria	Flavobacteriales	Cryomorphaceae	Fluviicola	Unknown	09180 Brite Hierarchies	09182 Protein families: genetic information processing	03400 DNA repair and recombination proteins [BR:ko03400]	hupB	Histone-like DNA-binding protein which is capable of wrapping DNA to stabilize it, and thus to prevent its denaturation under extreme environmental conditions
k141_3023915_2	7.26183	4.8659	1.33733	3.63852	0.000274211	0.0243273	con16C	Photosynthesis	incubation experiment	Bacteria	Cyanobacteria	Cyanobacteria_X	SubsectionIV	FamilyIV_I	Nostoc	Nostoc PCC 7524	09100 Metabolism	09102 Energy metabolism	00195 Photosynthesis [PATH:ko00195]	psbB	One of the components of the core complex of photosystem II (PSII). It binds chlorophyll and helps catalyze the primary light-induced photochemical processes of PSII. PSII is a light- driven water plastoquinone oxidoreductase, using light energy to abstract electrons from H(2)O, generating O(2) and a proton gradient subsequently used for ATP formation
k141_3039311_1	7.98702	-6.90414	1.93133	-3.57482	0.000350472	0.027676	con16C	Chaperones	field samples	Bacteria	Actinobacteria	Actinobacteria_X	Pseudonocardiales	Pseudonocardiaceae	Unknown	Unknown	09180 Brite Hierarchies	09182 Protein families: genetic information processing	03110 Chaperones and folding catalysts [BR:ko03110]	HSP20	Hsp20/alpha crystallin family
k141_3050048_3	7.3933	7.28939	1.73769	4.19487	2.73e-05	0.0067281	con16C	Sulfur	incubation experiment	Bacteria	Proteobacteria	Gammaproteobacteria	Chromatiales	Chromatiaceae	Unknown	Unknown	09100 Metabolism	09102 Energy metabolism	00920 Sulfur metabolism [PATH:ko00920]	soxZ	PFAM Sulphur oxidation protein SoxZ
k141_3068942_1	6.4209	7.346	2.15458	3.40948	0.000650866	0.0384183	con16C	Nitrogen	incubation experiment	Bacteria	Cyanobacteria	Cyanobacteria_X	SubsectionI	FamilyI_I	Cyanothece	Unknown	09100 Metabolism	09102 Energy metabolism	00910 Nitrogen metabolism [PATH:ko00910]	nifD	Nitrogenase molybdenum-iron protein alpha chain
k141_3072872_1	11.2664	8.31078	2.06901	4.01678	5.9e-05	0.010601	con16C	Photosynthesis	incubation experiment	Bacteria	Cyanobacteria	Cyanobacteria_X	SubsectionIII	FamilyI	Leptolyngbya	Leptolyngbya PCC 6406	09100 Metabolism	09102 Energy metabolism	00195 Photosynthesis [PATH:ko00195]	psbA	Photosystem II (PSII) is a light-driven water plastoquinone oxidoreductase that uses light energy to abstract electrons from H(2)O, generating O(2) and a proton gradient subsequently used for ATP formation. It consists of a core antenna complex that captures photons, and an electron transfer chain that converts photonic excitation into a charge separation. The D1 D2 (PsbA PsbA) reaction center he…
k141_3073570_4	17.1494	6.51997	1.70774	3.81789	0.000134601	0.0166502	con16C	Photosynthesis	incubation experiment	Bacteria	Cyanobacteria	Cyanobacteria_X	Unknown	Unknown	Unknown	Unknown	09100 Metabolism	09102 Energy metabolism	00195 Photosynthesis [PATH:ko00195]	psbX	Involved in the binding and or turnover of quinones at the Q(B) site of Photosystem II
k141_3091526_1	12.3103	6.5403	1.92157	3.40363	0.000664969	0.0388	con16C	repair and recombination	incubation experiment	Bacteria	Bacteroidetes/Chlorobi group	Flavobacteria	Flavobacteriales	Flavobacteriaceae	Zobellia	Zobellia galactanivorans	09180 Brite Hierarchies	09182 Protein families: genetic information processing	03400 DNA repair and recombination proteins [BR:ko03400]	hupB	Histone-like DNA-binding protein which is capable of wrapping DNA to stabilize it, and thus to prevent its denaturation under extreme environmental conditions
k141_3127623_3	124.417	2.36086	0.713855	3.3072	0.000942352	0.0462786	con16C	Chaperones	incubation experiment	Bacteria	Proteobacteria	Deltaproteobacteria	Desulfobacterales	Desulfobacteraceae	Desulfatibacillum	Desulfatibacillum alkenivorans AK-01	09180 Brite Hierarchies	09182 Protein families: genetic information processing	03110 Chaperones and folding catalysts [BR:ko03110]	groEL	Prevents misfolding and promotes the refolding and proper assembly of unfolded polypeptides generated under stress conditions
k141_3151896_19	27.6344	3.82223	1.16736	3.27426	0.00105938	0.0491093	con16C	Chaperones	incubation experiment	Bacteria	Cyanobacteria	Cyanobacteria_X	SubsectionI	FamilyI_I	Cyanobacterium	Cyanobacterium stanieri PCC 7202	09180 Brite Hierarchies	09182 Protein families: genetic information processing	03110 Chaperones and folding catalysts [BR:ko03110]	HSP90A	Molecular chaperone. Has ATPase activity
k141_3162983_3	754.223	-4.35086	1.08588	-4.00675	6.16e-05	0.0108615	con16C	Chaperones	field samples	Bacteria	Proteobacteria	Gammaproteobacteria	Chromatiales	Chromatiaceae	Unknown	Unknown	09180 Brite Hierarchies	09182 Protein families: genetic information processing	03110 Chaperones and folding catalysts [BR:ko03110]	HSP20	Belongs to the small heat shock protein (HSP20) family
k141_3163586_1	15.5233	3.40281	1.03038	3.30248	0.00095833	0.0466424	con16C	Chaperones	incubation experiment	Bacteria	Cyanobacteria	Cyanobacteria_X	SubsectionI	FamilyI_I	Cyanobacterium	Cyanobacterium stanieri PCC 7202	09180 Brite Hierarchies	09182 Protein families: genetic information processing	03110 Chaperones and folding catalysts [BR:ko03110]	groEL	Prevents misfolding and promotes the refolding and proper assembly of unfolded polypeptides generated under stress conditions
k141_3171494_1	37.1182	-2.8283	0.812395	-3.48144	0.000498729	0.0332413	con16C	Nitrogen	field samples	Bacteria	Firmicutes	Clostridia	Clostridiales	Unknown	Unknown	Unknown	09100 Metabolism	09102 Energy metabolism	00910 Nitrogen metabolism [PATH:ko00910]	gltD	TIGRFAM glutamate synthase (NADPH), homotetrameric
k141_3200191_1	5.55088	7.32077	1.93528	3.7828	0.000155075	0.0179426	con16C	Nitrogen	incubation experiment	Bacteria	Proteobacteria	Gammaproteobacteria	Chromatiales	Chromatiaceae	Marichromatium	Unknown	09100 Metabolism	09102 Energy metabolism	00910 Nitrogen metabolism [PATH:ko00910]	glnA	TIGRFAM glutamine synthetase, type I
k141_3218318_1	45.4276	2.25402	0.687788	3.2772	0.00104841	0.0488889	con16C	Photosynthesis	incubation experiment	Bacteria	Cyanobacteria	Cyanobacteria_X	SubsectionI	FamilyI_I	Cyanothece	Unknown	09100 Metabolism	09102 Energy metabolism	00195 Photosynthesis [PATH:ko00195]	psbA	Photosystem II (PSII) is a light-driven water plastoquinone oxidoreductase that uses light energy to abstract electrons from H(2)O, generating O(2) and a proton gradient subsequently used for ATP formation. It consists of a core antenna complex that captures photons, and an electron transfer chain that converts photonic excitation into a charge separation. The D1 D2 (PsbA PsbA) reaction center he…
k141_3222980_4	62.6103	3.62678	1.05941	3.42339	0.000618446	0.0375269	con16C	Photosynthesis	incubation experiment	Bacteria	Cyanobacteria	Cyanobacteria_X	SubsectionIII	FamilyI	Leptolyngbya	Leptolyngbya PCC 6406	09100 Metabolism	09102 Energy metabolism	00196 Photosynthesis - antenna proteins [PATH:ko00196]	cpcA	TIGRFAM phycocyanin, alpha subunit
k141_3250749_3	4.53272	6.60498	1.83932	3.59099	0.000329428	0.0268285	con16C	Photosynthesis	incubation experiment	Bacteria	Proteobacteria	Alphaproteobacteria	Rhodospirillales	Rhodospirillaceae	Unknown	Unknown	09100 Metabolism	09102 Energy metabolism	00195 Photosynthesis [PATH:ko00195]	ATPF0C	F(1)F(0) ATP synthase produces ATP from ADP in the presence of a proton or sodium gradient. F-type ATPases consist of two structural domains, F(1) containing the extramembraneous catalytic core and F(0) containing the membrane proton channel, linked together by a central stalk and a peripheral stalk. During catalysis, ATP synthesis in the catalytic domain of F(1) is coupled via a rotary mechanism…
k141_3263675_1	44.0118	2.44895	0.639454	3.82975	0.000128274	0.0162761	con16C	Chaperones	incubation experiment	Bacteria	Proteobacteria	Deltaproteobacteria	Desulfobacterales	Desulfobacteraceae	Unknown	Unknown	09180 Brite Hierarchies	09182 Protein families: genetic information processing	03110 Chaperones and folding catalysts [BR:ko03110]	degP	Belongs to the peptidase S1C family
k141_3269353_1	10.0049	5.11265	1.56164	3.2739	0.00106074	0.0491164	con16C	repair and recombination	incubation experiment	Bacteria	Bacteroidetes/Chlorobi group	Bacteroidia	Bacteroidales	Marinilabiaceae	Anaerophaga	Thermophagus xiamenensis	09180 Brite Hierarchies	09182 Protein families: genetic information processing	03400 DNA repair and recombination proteins [BR:ko03400]	hupB	Belongs to the bacterial histone-like protein family
k141_3326313_2	678.338	-4.28737	1.21943	-3.51588	0.000438301	0.0309579	con16C	Chaperones	field samples	Bacteria	Proteobacteria	Gammaproteobacteria	Chromatiales	Chromatiaceae	Unknown	Unknown	09180 Brite Hierarchies	09182 Protein families: genetic information processing	03110 Chaperones and folding catalysts [BR:ko03110]	HSP20	Belongs to the small heat shock protein (HSP20) family
k141_3404894_1	4.41069	6.50781	1.72695	3.76838	0.000164313	0.0186026	con16C	repair and recombination	incubation experiment	Bacteria	Proteobacteria	Alphaproteobacteria	Rhodospirillales	Rhodospirillaceae	Azospirillum	Azospirillum amazonense Y2	09180 Brite Hierarchies	09182 Protein families: genetic information processing	03400 DNA repair and recombination proteins [BR:ko03400]	rpoB	DNA-dependent RNA polymerase catalyzes the transcription of DNA into RNA using the four ribonucleoside triphosphates as substrates
k141_3438691_5	17.7712	5.87877	1.75374	3.35214	0.0008019	0.0425698	con16C	Photosynthesis	incubation experiment	Bacteria	Cyanobacteria	Cyanobacteria_X	SubsectionIII	FamilyI	Unknown	Unknown	09100 Metabolism	09102 Energy metabolism	00195 Photosynthesis [PATH:ko00195]	ATPF0C	F(1)F(0) ATP synthase produces ATP from ADP in the presence of a proton or sodium gradient. F-type ATPases consist of two structural domains, F(1) containing the extramembraneous catalytic core and F(0) containing the membrane proton channel, linked together by a central stalk and a peripheral stalk. During catalysis, ATP synthesis in the catalytic domain of F(1) is coupled via a rotary mechanism…
k141_3438691_6	6.51175	7.56662	1.89287	3.99744	6.4e-05	0.0110971	con16C	Photosynthesis	incubation experiment	Bacteria	Cyanobacteria	Cyanobacteria_X	SubsectionIII	FamilyI	Oscillatoria	Oscillatoria PCC 10802	09100 Metabolism	09102 Energy metabolism	00195 Photosynthesis [PATH:ko00195]	ATPF0A	it plays a direct role in the translocation of protons across the membrane
k141_3438691_6	6.51175	7.56662	1.89287	3.99744	6.4e-05	0.0110971	con16C	Chaperones	incubation experiment	Bacteria	Cyanobacteria	Cyanobacteria_X	SubsectionIII	FamilyI	Oscillatoria	Oscillatoria PCC 10802	09180 Brite Hierarchies	09182 Protein families: genetic information processing	03110 Chaperones and folding catalysts [BR:ko03110]	ATPF0A	it plays a direct role in the translocation of protons across the membrane
k141_3439155_1	10.4621	4.60755	1.36995	3.36329	0.000770197	0.0417737	con16C	Nitrogen	incubation experiment	Bacteria	Cyanobacteria	Cyanobacteria_X	SubsectionI	FamilyI_I	Cyanobacterium	Cyanobacterium stanieri PCC 7202	09100 Metabolism	09102 Energy metabolism	00910 Nitrogen metabolism [PATH:ko00910]	glnA	Glutamine synthetase type III
k141_3443835_1	85.7707	4.92157	1.26212	3.89945	9.64e-05	0.0140891	con16C	Photosynthesis	incubation experiment	Bacteria	Cyanobacteria	Cyanobacteria_X	SubsectionIII	FamilyI	Leptolyngbya	Leptolyngbya PCC 6406	09100 Metabolism	09102 Energy metabolism	00195 Photosynthesis [PATH:ko00195]	psbD	Photosystem II (PSII) is a light-driven water plastoquinone oxidoreductase that uses light energy to abstract electrons from H(2)O, generating O(2) and a proton gradient subsequently used for ATP formation. It consists of a core antenna complex that captures photons, and an electron transfer chain that converts photonic excitation into a charge separation. The D1 D2 (PsbA PsbA) reaction center he…
k141_3464849_1	11.0554	-5.82377	1.65878	-3.51088	0.000446618	0.0313469	con16C	Nitrogen	field samples	Bacteria	Proteobacteria	Deltaproteobacteria	Syntrophobacterales	Unknown	Unknown	Unknown	09100 Metabolism	09102 Energy metabolism	00910 Nitrogen metabolism [PATH:ko00910]	gltD	TIGRFAM glutamate synthase (NADPH), homotetrameric
k141_3468597_2	11.9073	3.60047	1.08133	3.32966	0.000869517	0.0446048	con16C	Photosynthesis	incubation experiment	Bacteria	Cyanobacteria	Cyanobacteria_X	SubsectionI	FamilyI_I	Cyanobium	Cyanobium gracile PCC 6307	09100 Metabolism	09102 Energy metabolism	00195 Photosynthesis [PATH:ko00195]	petF	Ferredoxin
k141_347076_20	21.18	8.05085	1.99753	4.0304	5.57e-05	0.0102577	con16C	Nitrogen	incubation experiment	Bacteria	Cyanobacteria	Cyanobacteria_X	SubsectionI	FamilyI_III_II	Chroococcidiopsis	Chroococcidiopsis PCC 6712	09100 Metabolism	09102 Energy metabolism	00910 Nitrogen metabolism [PATH:ko00910]	nifH	The key enzymatic reactions in nitrogen fixation are catalyzed by the nitrogenase complex, which has 2 components the iron protein and the molybdenum-iron protein
k141_3477611_1	15.0039	5.17056	1.50325	3.43958	0.000582618	0.0362919	con16C	Sulfur	incubation experiment	Bacteria	Proteobacteria	Deltaproteobacteria	Desulfobacterales	Desulfobacteraceae	Desulfococcus	Desulfococcus oleovorans Hxd3	09100 Metabolism	09102 Energy metabolism	00920 Sulfur metabolism [PATH:ko00920]	aprB	reductase, beta subunit
k141_3482352_1	18.2066	5.40864	1.42492	3.79575	0.000147195	0.0174358	con16C	Photosynthesis	incubation experiment	Bacteria	Cyanobacteria	Cyanobacteria_X	SubsectionI	FamilyI_I	Cyanobacterium	Unknown	09100 Metabolism	09102 Energy metabolism	00195 Photosynthesis [PATH:ko00195]	petH	Oxidoreductase NAD-binding domain
k141_3504254_6	7.35071	6.72418	1.74666	3.84974	0.000118242	0.0155786	con16C	Photosynthesis	incubation experiment	Bacteria	Cyanobacteria	Cyanobacteria_X	SubsectionI	FamilyI_I	Cyanobacterium	Cyanobacterium aponinum PCC 10605	09100 Metabolism	09102 Energy metabolism	00195 Photosynthesis [PATH:ko00195]	petF	2Fe-2S iron-sulfur cluster binding domain
k141_3516925_1	39.4636	3.91347	1.09922	3.56023	0.000370525	0.028442	con16C	Photosynthesis	incubation experiment	Bacteria	Cyanobacteria	Cyanobacteria_X	SubsectionI	FamilyI_I	Cyanobacterium	Cyanobacterium aponinum PCC 10605	09100 Metabolism	09102 Energy metabolism	00195 Photosynthesis [PATH:ko00195]	psbO	photosystem II
k141_3520916_1	10.9351	8.03358	2.26544	3.54615	0.000390903	0.0291153	con16C	Photosynthesis	incubation experiment	Bacteria	Cyanobacteria	Cyanobacteria_X	SubsectionIV	FamilyIV_II	Rivularia	Rivularia PCC 7116	09100 Metabolism	09102 Energy metabolism	00195 Photosynthesis [PATH:ko00195]	psbK	One of the components of the core complex of photosystem II (PSII). PSII is a light-driven water plastoquinone oxidoreductase that uses light energy to abstract electrons from H(2)O, generating O(2) and a proton gradient subsequently used for ATP formation. It consists of a core antenna complex that captures photons, and an electron transfer chain that converts photonic excitation into a charge s…
k141_353218_1	251.943	-6.72443	1.69572	-3.96552	7.32e-05	0.0119518	con16C	Chaperones	field samples	Bacteria	Proteobacteria	Gammaproteobacteria	Chromatiales	Chromatiaceae	Thioflavicoccus	Unknown	09180 Brite Hierarchies	09182 Protein families: genetic information processing	03110 Chaperones and folding catalysts [BR:ko03110]	HSP20	Belongs to the small heat shock protein (HSP20) family
k141_3539196_2	37.4226	3.34848	0.945446	3.5417	0.000397561	0.0293836	con16C	Photosynthesis	incubation experiment	Bacteria	Cyanobacteria	Cyanobacteria_X	SubsectionI	FamilyI_I	Cyanobacterium	Cyanobacterium stanieri PCC 7202	09100 Metabolism	09102 Energy metabolism	00195 Photosynthesis [PATH:ko00195]	petH	Oxidoreductase NAD-binding domain
k141_3618566_1	44.3584	5.03801	1.34298	3.75137	0.00017587	0.0194008	con16C	Photosynthesis	incubation experiment	Bacteria	Cyanobacteria	Cyanobacteria_X	SubsectionIII	FamilyI	Unknown	Unknown	09100 Metabolism	09102 Energy metabolism	00195 Photosynthesis [PATH:ko00195]	psbA	Photosystem II (PSII) is a light-driven water plastoquinone oxidoreductase that uses light energy to abstract electrons from H(2)O, generating O(2) and a proton gradient subsequently used for ATP formation. It consists of a core antenna complex that captures photons, and an electron transfer chain that converts photonic excitation into a charge separation. The D1 D2 (PsbA PsbA) reaction center he…
k141_3641903_1	8.99452	-6.5604	1.75496	-3.7382	0.000185339	0.0199124	con16C	Sulfur	field samples	Archaea	Euryarchaeota	Archaeoglobi	Archaeoglobales	Archaeoglobaceae	Archaeoglobus	Archaeoglobus sulfaticallidus PM70-1	09100 Metabolism	09102 Energy metabolism	00920 Sulfur metabolism [PATH:ko00920]	aprB	4Fe-4S ferredoxin iron-sulfur binding domain protein
k141_3649133_3	29.0678	5.48156	1.50882	3.63301	0.000280136	0.0245551	con16C	Photosynthesis	incubation experiment	Bacteria	Cyanobacteria	Cyanobacteria_X	SubsectionI	FamilyI_I	Cyanobacterium	Unknown	09100 Metabolism	09102 Energy metabolism	00195 Photosynthesis [PATH:ko00195]	petJ	Functions as an electron carrier between membrane-bound cytochrome b6-f and photosystem I in oxygenic photosynthesis
k141_3658627_2	13.2196	4.54151	1.26066	3.60249	0.000315178	0.0262621	con16C	repair and recombination	incubation experiment	Bacteria	Cyanobacteria	Cyanobacteria_X	SubsectionIII	FamilyI	Leptolyngbya	Leptolyngbya PCC 6406	09180 Brite Hierarchies	09182 Protein families: genetic information processing	03400 DNA repair and recombination proteins [BR:ko03400]	rpoC	DNA-dependent RNA polymerase catalyzes the transcription of DNA into RNA using the four ribonucleoside triphosphates as substrates
k141_3691423_1	37.8313	-6.73479	2.01392	-3.34412	0.000825437	0.0432585	con16C	Chaperones	field samples	Bacteria	Proteobacteria	Gammaproteobacteria	Chromatiales	Chromatiaceae	Unknown	Unknown	09180 Brite Hierarchies	09182 Protein families: genetic information processing	03110 Chaperones and folding catalysts [BR:ko03110]	HSP20	Belongs to the small heat shock protein (HSP20) family
k141_3747510_2	5.94349	7.4664	2.27546	3.28127	0.0010334	0.0485806	con16C	Photosynthesis	incubation experiment	Bacteria	Cyanobacteria	Cyanobacteria_X	SubsectionIII	FamilyI	Trichodesmium	Trichodesmium erythraeum IMS101	09100 Metabolism	09102 Energy metabolism	00195 Photosynthesis [PATH:ko00195]	psaD	'photosystem I
k141_3753122_1	18.2572	4.58226	1.15916	3.95309	7.71e-05	0.0122919	con16C	Nitrogen	incubation experiment	Bacteria	Proteobacteria	Deltaproteobacteria	Desulfobacterales	Desulfobacteraceae	Desulfatibacillum	Desulfatibacillum alkenivorans AK-01	09100 Metabolism	09102 Energy metabolism	00910 Nitrogen metabolism [PATH:ko00910]	glnA	PFAM Glutamine synthetase, catalytic
k141_3753122_1	18.2572	4.58226	1.15916	3.95309	7.71e-05	0.0122919	con16C	Nitrogen	incubation experiment	Bacteria	Chlamydiae/Verrucomicrobia group	OPB35 soil group	OPB35_X	OPB35_XX	Pedosphaera	Unknown	09100 Metabolism	09102 Energy metabolism	00910 Nitrogen metabolism [PATH:ko00910]	glnA	PFAM Glutamine synthetase, catalytic
k141_375834_2	37.8009	5.31793	1.13157	4.69958	2.61e-06	0.00159664	con16C	Photosynthesis	incubation experiment	Bacteria	Cyanobacteria	Cyanobacteria_X	SubsectionIII	FamilyI	Leptolyngbya	Leptolyngbya PCC 6406	09100 Metabolism	09102 Energy metabolism	00195 Photosynthesis [PATH:ko00195]	psbD	Photosystem II (PSII) is a light-driven water plastoquinone oxidoreductase that uses light energy to abstract electrons from H(2)O, generating O(2) and a proton gradient subsequently used for ATP formation. It consists of a core antenna complex that captures photons, and an electron transfer chain that converts photonic excitation into a charge separation. The D1 D2 (PsbA PsbA) reaction center he…
k141_3768317_1	56.3346	-3.47882	1.03017	-3.37695	0.000732941	0.0408326	con16C	Chaperones	field samples	Archaea	Euryarchaeota	Archaeoglobi	Archaeoglobales	Archaeoglobaceae	Unknown	Unknown	09180 Brite Hierarchies	09182 Protein families: genetic information processing	03110 Chaperones and folding catalysts [BR:ko03110]	mycP	Belongs to the peptidase S8 family
k141_377325_1	219.492	-5.06657	1.30358	-3.88667	0.00010163	0.0145278	con16C	Chaperones	field samples	Bacteria	Proteobacteria	Gammaproteobacteria	Chromatiales	Chromatiaceae	Thiocapsa	Unknown	09180 Brite Hierarchies	09182 Protein families: genetic information processing	03110 Chaperones and folding catalysts [BR:ko03110]	HSP20	Belongs to the small heat shock protein (HSP20) family
k141_37813_1	20.6548	3.59852	1.06834	3.36834	0.00075622	0.0413784	con16C	Chaperones	incubation experiment	Bacteria	Proteobacteria	Deltaproteobacteria	Desulfobacterales	Desulfobacteraceae	Unknown	Unknown	09180 Brite Hierarchies	09182 Protein families: genetic information processing	03110 Chaperones and folding catalysts [BR:ko03110]	degP	Belongs to the peptidase S1C family
k141_3791945_3	10.4681	4.82681	1.21633	3.96834	7.24e-05	0.0118961	con16C	repair and recombination	incubation experiment	Bacteria	Proteobacteria	Alphaproteobacteria	Rhodospirillales	Rhodospirillaceae	Oceanibaculum	Oceanibaculum indicum P24	09180 Brite Hierarchies	09182 Protein families: genetic information processing	03400 DNA repair and recombination proteins [BR:ko03400]	rpoA	DNA-dependent RNA polymerase catalyzes the transcription of DNA into RNA using the four ribonucleoside triphosphates as substrates
k141_3817986_4	6.2027	-6.06109	1.71596	-3.53218	0.000412142	0.0298855	con16C	Sulfur	field samples	Bacteria	Proteobacteria	Deltaproteobacteria	Desulfarculales	Desulfarculaceae	Unknown	Unknown	09100 Metabolism	09102 Energy metabolism	00920 Sulfur metabolism [PATH:ko00920]	dsrA	TIGRFAM sulfite reductase, dissimilatory-type alpha subunit
k141_3823241_5	67.9698	3.71313	1.10786	3.35164	0.000803356	0.0426359	con16C	Photosynthesis	incubation experiment	Bacteria	Cyanobacteria	Cyanobacteria_X	SubsectionI	FamilyI_I	Microcystis	Unknown	09100 Metabolism	09102 Energy metabolism	00195 Photosynthesis [PATH:ko00195]	psaK	Photosystem I reaction center subunit PsaK
k141_3833414_1	10.085	4.30239	1.12742	3.81614	0.000135554	0.0167142	con16C	Photosynthesis	incubation experiment	Bacteria	Cyanobacteria	Cyanobacteria_X	SubsectionI	FamilyI_I	Cyanobacterium	Cyanobacterium stanieri PCC 7202	09100 Metabolism	09102 Energy metabolism	00196 Photosynthesis - antenna proteins [PATH:ko00196]	cpcA	TIGRFAM phycocyanin, alpha subunit
k141_3835408_2	26.4885	5.68341	1.55971	3.64389	0.000268543	0.0240505	con16C	Photosynthesis	incubation experiment	Bacteria	Cyanobacteria	Cyanobacteria_X	SubsectionIII	FamilyI	Unknown	Unknown	09100 Metabolism	09102 Energy metabolism	00195 Photosynthesis [PATH:ko00195]	petF	Ferredoxin
k141_3854130_3	7.73111	7.82793	1.99328	3.92716	8.6e-05	0.0131674	con16C	Nitrogen	incubation experiment	Bacteria	Cyanobacteria	Cyanobacteria_X	SubsectionIII	FamilyI	Microcoleus	Unknown	09100 Metabolism	09102 Energy metabolism	00910 Nitrogen metabolism [PATH:ko00910]	glnA	Glutamine synthetase type III
k141_3856459_1	29.7176	3.22328	0.951449	3.38776	0.000704663	0.0400382	con16C	Nitrogen	incubation experiment	Bacteria	Proteobacteria	Gammaproteobacteria	Methylococcales	Methylococcaceae	Methylococcus	Unknown	09100 Metabolism	09102 Energy metabolism	00910 Nitrogen metabolism [PATH:ko00910]	gltB	Glutamate synthase
k141_3866068_2	18.4315	3.20632	0.973959	3.29204	0.000994618	0.0475636	con16C	repair and recombination	incubation experiment	Bacteria	Proteobacteria	Gammaproteobacteria	Oceanospirillales	Alcanivoracaceae	Alcanivorax	Unknown	09180 Brite Hierarchies	09182 Protein families: genetic information processing	03400 DNA repair and recombination proteins [BR:ko03400]	hupB	Histone-like DNA-binding protein which is capable of wrapping DNA to stabilize it, and thus to prevent its denaturation under extreme environmental conditions
k141_3868608_1	5.28732	-5.6646	1.61473	-3.50808	0.000451359	0.0315714	con16C	Sulfur	field samples	Bacteria	Proteobacteria	Deltaproteobacteria	Syntrophobacterales	Syntrophobacteraceae	Syntrophobacter	Unknown	09100 Metabolism	09102 Energy metabolism	00920 Sulfur metabolism [PATH:ko00920]	sat	PUA-like domain
k141_3880330_1	15.3291	7.10807	2.15065	3.30509	0.000949473	0.0464386	con16C	Photosynthesis	incubation experiment	Bacteria	Cyanobacteria	Cyanobacteria_X	SubsectionIII	FamilyI	Trichodesmium	Trichodesmium erythraeum IMS101	09100 Metabolism	09102 Energy metabolism	00196 Photosynthesis - antenna proteins [PATH:ko00196]	cpeC	Belongs to the phycobilisome linker protein family
k141_3901102_2	10.1788	7.98902	1.64188	4.86578	1.14e-06	0.000961597	con16C	Chaperones	incubation experiment	Bacteria	Cyanobacteria	Cyanobacteria_X	Unknown	Unknown	Unknown	Unknown	09180 Brite Hierarchies	09182 Protein families: genetic information processing	03110 Chaperones and folding catalysts [BR:ko03110]	trxA	Belongs to the thioredoxin family
k141_3906915_4	73.303	5.05555	1.37807	3.66857	0.000243907	0.0228399	con16C	Photosynthesis	incubation experiment	Bacteria	Cyanobacteria	Cyanobacteria_X	SubsectionIII	FamilyI	Leptolyngbya	Leptolyngbya PCC 6406	09100 Metabolism	09102 Energy metabolism	00196 Photosynthesis - antenna proteins [PATH:ko00196]	apcE	Belongs to the phycobilisome linker protein family
k141_3909238_3	84.791	-2.71466	0.80193	-3.38515	0.000711382	0.0402377	con16C	Chaperones	field samples	Bacteria	Proteobacteria	Gammaproteobacteria	Chromatiales	Chromatiaceae	Nitrosococcus	Unknown	09180 Brite Hierarchies	09182 Protein families: genetic information processing	03110 Chaperones and folding catalysts [BR:ko03110]	HSP20	Belongs to the small heat shock protein (HSP20) family
k141_3911124_2	1247.27	-3.87736	1.06816	-3.62993	0.000283496	0.0247519	con16C	Chaperones	field samples	Bacteria	Proteobacteria	Gammaproteobacteria	Chromatiales	Chromatiaceae	Unknown	Unknown	09180 Brite Hierarchies	09182 Protein families: genetic information processing	03110 Chaperones and folding catalysts [BR:ko03110]	HSP20	Belongs to the small heat shock protein (HSP20) family
k141_3912912_1	37.8611	3.55584	0.711344	4.99876	5.77e-07	0.000603383	con16C	Sulfur	incubation experiment	Bacteria	Proteobacteria	Deltaproteobacteria	Desulfobacterales	Desulfobacteraceae	Unknown	Unknown	09100 Metabolism	09102 Energy metabolism	00920 Sulfur metabolism [PATH:ko00920]	aprB	reductase, beta subunit
k141_3913112_1	26.5758	-4.29361	1.24811	-3.4401	0.000581506	0.0362597	con16C	Chaperones	field samples	Bacteria	Proteobacteria	Gammaproteobacteria	Chromatiales	Chromatiaceae	Unknown	Unknown	09180 Brite Hierarchies	09182 Protein families: genetic information processing	03110 Chaperones and folding catalysts [BR:ko03110]	vpr	Belongs to the peptidase S8 family
k141_3918890_1	57.7858	3.74536	0.787516	4.75592	1.98e-06	0.00137097	con16C	Sulfur	incubation experiment	Bacteria	Proteobacteria	Deltaproteobacteria	Desulfobacterales	Desulfobacteraceae	Desulfococcus	Desulfococcus oleovorans Hxd3	09100 Metabolism	09102 Energy metabolism	00920 Sulfur metabolism [PATH:ko00920]	aprB	reductase, beta subunit
k141_3934011_2	18.6457	-16.277	3.39345	-4.7966	1.61e-06	0.00119874	con16C	Nitrogen	field samples	Bacteria	Proteobacteria	Gammaproteobacteria	Thiotrichales	Thiotrichaceae	Beggiatoa	Unknown	09100 Metabolism	09102 Energy metabolism	00910 Nitrogen metabolism [PATH:ko00910]	gltD	Glutamate synthase, NADH NADPH, small subunit
k141_3936722_1	13.434	4.97827	1.18246	4.21009	2.55e-05	0.00645987	con16C	repair and recombination	incubation experiment	Bacteria	Proteobacteria	Alphaproteobacteria	Rhodospirillales	Rhodospirillaceae	Caenispirillum	Caenispirillum salinarum AK4	09180 Brite Hierarchies	09182 Protein families: genetic information processing	03400 DNA repair and recombination proteins [BR:ko03400]	recA	Can catalyze the hydrolysis of ATP in the presence of single-stranded DNA, the ATP-dependent uptake of single-stranded DNA by duplex DNA, and the ATP-dependent hybridization of homologous single-stranded DNAs. It interacts with LexA causing its activation and leading to its autocatalytic cleavage
k141_3948833_1	129.273	-3.04625	0.860529	-3.53997	0.000400172	0.0294634	con16C	Chaperones	field samples	Bacteria	Proteobacteria	Gammaproteobacteria	Chromatiales	Chromatiaceae	Unknown	Unknown	09180 Brite Hierarchies	09182 Protein families: genetic information processing	03110 Chaperones and folding catalysts [BR:ko03110]	HSP20	Belongs to the small heat shock protein (HSP20) family
k141_3957197_1	7.75881	-5.83987	1.60355	-3.64184	0.000270694	0.0241427	con16C	Chaperones	field samples	Bacteria	Firmicutes	Bacilli	Bacillales	Bacillaceae	Unknown	Unknown	09180 Brite Hierarchies	09182 Protein families: genetic information processing	03110 Chaperones and folding catalysts [BR:ko03110]	bpr	COG1404 Subtilisin-like serine proteases
k141_397318_1	16.0943	4.85836	1.41036	3.44477	0.000571545	0.0358811	con16C	Photosynthesis	incubation experiment	Bacteria	Cyanobacteria	Cyanobacteria_X	SubsectionI	FamilyI_I	Cyanobacterium	Unknown	09100 Metabolism	09102 Energy metabolism	00196 Photosynthesis - antenna proteins [PATH:ko00196]	apcB	allophycocyanin beta subunit
k141_397701_2	15.1329	5.69163	1.67058	3.40698	0.00065687	0.0386005	con16C	Photosynthesis	incubation experiment	Bacteria	Cyanobacteria	Cyanobacteria_X	SubsectionIII	FamilyI	Leptolyngbya	Leptolyngbya PCC 6406	09100 Metabolism	09102 Energy metabolism	00195 Photosynthesis [PATH:ko00195]	petB	Component of the cytochrome b6-f complex, which mediates electron transfer between photosystem II (PSII) and photosystem I (PSI), cyclic electron flow around PSI, and state transitions
k141_40039_1	24.9999	-3.66475	1.02505	-3.5752	0.000349961	0.0276584	con16C	Sulfur	field samples	Bacteria	Proteobacteria	Deltaproteobacteria	Desulfobacterales	Desulfobacteraceae	Desulfatibacillum	Desulfatibacillum alkenivorans AK-01	09100 Metabolism	09102 Energy metabolism	00920 Sulfur metabolism [PATH:ko00920]	aprB	reductase, beta subunit
k141_4007955_1	73.5936	3.87987	0.793276	4.89094	1e-06	0.000890761	con16C	Sulfur	incubation experiment	Bacteria	Proteobacteria	Deltaproteobacteria	Desulfobacterales	Desulfobacteraceae	Desulfococcus	Desulfococcus oleovorans Hxd3	09100 Metabolism	09102 Energy metabolism	00920 Sulfur metabolism [PATH:ko00920]	aprB	reductase, beta subunit
k141_4009982_1	9.54023	7.07778	2.09184	3.38352	0.000715623	0.0403274	con16C	Nitrogen	incubation experiment	Bacteria	Cyanobacteria	Cyanobacteria_X	SubsectionI	FamilyI_III_I	Xenococcus	Unknown	09100 Metabolism	09102 Energy metabolism	00910 Nitrogen metabolism [PATH:ko00910]	glnA	Glutamine synthetase type III
k141_4024452_1	6.89487	7.41583	1.76117	4.21073	2.55e-05	0.0064548	con16C	Photosynthesis	incubation experiment	Bacteria	Cyanobacteria	Cyanobacteria_X	SubsectionIII	FamilyI	Lyngbya	Lyngbya PCC 8106	09100 Metabolism	09102 Energy metabolism	00195 Photosynthesis [PATH:ko00195]	psbC	One of the components of the core complex of photosystem II (PSII). It binds chlorophyll and helps catalyze the primary light-induced photochemical processes of PSII. PSII is a light- driven water plastoquinone oxidoreductase, using light energy to abstract electrons from H(2)O, generating O(2) and a proton gradient subsequently used for ATP formation
k141_4024452_2	9.41255	8.09332	1.82753	4.42856	9.49e-06	0.00358658	con16C	Photosynthesis	incubation experiment	Bacteria	Cyanobacteria	Cyanobacteria_X	SubsectionIII	FamilyI	Lyngbya	Lyngbya PCC 8106	09100 Metabolism	09102 Energy metabolism	00195 Photosynthesis [PATH:ko00195]	psbD	Photosystem II (PSII) is a light-driven water plastoquinone oxidoreductase that uses light energy to abstract electrons from H(2)O, generating O(2) and a proton gradient subsequently used for ATP formation. It consists of a core antenna complex that captures photons, and an electron transfer chain that converts photonic excitation into a charge separation. The D1 D2 (PsbA PsbA) reaction center he…
k141_4027240_1	9.65688	7.97623	2.00646	3.97527	7.03e-05	0.0117	con16C	Photosynthesis	incubation experiment	Bacteria	Cyanobacteria	Cyanobacteria_X	SubsectionIII	FamilyI	Leptolyngbya	Unknown	09100 Metabolism	09102 Energy metabolism	00195 Photosynthesis [PATH:ko00195]	petJ	Functions as an electron carrier between membrane-bound cytochrome b6-f and photosystem I in oxygenic photosynthesis
k141_4055582_1	19.3662	5.05785	1.28305	3.94205	8.08e-05	0.0126417	con16C	Nitrogen	incubation experiment	Bacteria	Proteobacteria	Gammaproteobacteria	Methylococcales	Methylococcaceae	Methylococcus	Unknown	09100 Metabolism	09102 Energy metabolism	00910 Nitrogen metabolism [PATH:ko00910]	glnA	TIGRFAM glutamine synthetase, type I
k141_4076341_1	7.97312	7.55121	1.71654	4.39907	1.09e-05	0.00392498	con16C	Photosynthesis	incubation experiment	Bacteria	Cyanobacteria	Cyanobacteria_X	SubsectionI	FamilyI_I	Cyanothece	Unknown	09100 Metabolism	09102 Energy metabolism	00196 Photosynthesis - antenna proteins [PATH:ko00196]	cpcA	TIGRFAM phycocyanin, alpha subunit
k141_4080590_1	8.08533	5.94193	1.79365	3.31277	0.000923773	0.0459028	con16C	Chaperones	incubation experiment	Bacteria	Proteobacteria	Gammaproteobacteria	Chromatiales	Chromatiaceae	Thiorhodovibrio	Thiorhodovibrio 970	09180 Brite Hierarchies	09182 Protein families: genetic information processing	03110 Chaperones and folding catalysts [BR:ko03110]	ftsH	Acts as a processive, ATP-dependent zinc metallopeptidase for both cytoplasmic and membrane proteins. Plays a role in the quality control of integral membrane proteins
k141_4140694_1	6.22599	5.37714	1.60953	3.34081	0.00083534	0.0436146	con16C	Chaperones	incubation experiment	Bacteria	Proteobacteria	Gammaproteobacteria	Chromatiales	Chromatiaceae	Thiorhodococcus	Thiorhodococcus drewsii AZ1	09180 Brite Hierarchies	09182 Protein families: genetic information processing	03110 Chaperones and folding catalysts [BR:ko03110]	ftsH	Acts as a processive, ATP-dependent zinc metallopeptidase for both cytoplasmic and membrane proteins. Plays a role in the quality control of integral membrane proteins
k141_4164793_2	93.2377	3.51996	1.07697	3.2684	0.00108158	0.0495213	con16C	Photosynthesis	incubation experiment	Bacteria	Cyanobacteria	Cyanobacteria_X	SubsectionI	FamilyI_I	Cyanobacterium	Cyanobacterium stanieri PCC 7202	09100 Metabolism	09102 Energy metabolism	00195 Photosynthesis [PATH:ko00195]	ATPF0C	F(1)F(0) ATP synthase produces ATP from ADP in the presence of a proton or sodium gradient. F-type ATPases consist of two structural domains, F(1) containing the extramembraneous catalytic core and F(0) containing the membrane proton channel, linked together by a central stalk and a peripheral stalk. During catalysis, ATP synthesis in the catalytic domain of F(1) is coupled via a rotary mechanism…
k141_4172558_1	11.5746	4.98322	1.17124	4.25465	2.09e-05	0.00569593	con16C	Nitrogen	incubation experiment	Bacteria	Proteobacteria	Gammaproteobacteria	unclassified Gammaproteobacteria	sulfur-oxidizing symbionts	Unknown	Unknown	09100 Metabolism	09102 Energy metabolism	00910 Nitrogen metabolism [PATH:ko00910]	glnA	glutamine synthetase
k141_4178116_2	106.337	3.64025	1.06385	3.42179	0.000622114	0.0376423	con16C	repair and recombination	incubation experiment	Bacteria	Cyanobacteria	Cyanobacteria_X	SubsectionI	FamilyI_I	Cyanobacterium	Cyanobacterium stanieri PCC 7202	09180 Brite Hierarchies	09182 Protein families: genetic information processing	03400 DNA repair and recombination proteins [BR:ko03400]	hupB	Histone-like DNA-binding protein which is capable of wrapping DNA to stabilize it, and thus to prevent its denaturation under extreme environmental conditions
k141_4183289_3	14.4154	4.45695	1.16592	3.82269	0.000132004	0.0164489	con16C	Photosynthesis	incubation experiment	Bacteria	Cyanobacteria	Cyanobacteria_X	SubsectionI	FamilyI_I	Unknown	Unknown	09100 Metabolism	09102 Energy metabolism	00195 Photosynthesis [PATH:ko00195]	psaE	Stabilizes the interaction between PsaC and the PSI core, assists the docking of the ferredoxin to PSI and interacts with ferredoxin-NADP oxidoreductase
k141_4192948_1	60.2301	-5.944	1.47641	-4.02598	5.67e-05	0.010346	con16C	Chaperones	field samples	Bacteria	Proteobacteria	Gammaproteobacteria	Chromatiales	Chromatiaceae	Thiocystis	Unknown	09180 Brite Hierarchies	09182 Protein families: genetic information processing	03110 Chaperones and folding catalysts [BR:ko03110]	HSP20	Belongs to the small heat shock protein (HSP20) family
k141_4202604_4	11.219	4.37052	1.17705	3.71312	0.000204716	0.0208976	con16C	Photosynthesis	incubation experiment	Bacteria	Cyanobacteria	Cyanobacteria_X	SubsectionI	FamilyI_I	Cyanobacterium	Cyanobacterium aponinum PCC 10605	09100 Metabolism	09102 Energy metabolism	00195 Photosynthesis [PATH:ko00195]	psbI	One of the components of the core complex of photosystem II (PSII), required for its stability and or assembly. PSII is a light-driven water plastoquinone oxidoreductase that uses light energy to abstract electrons from H(2)O, generating O(2) and a proton gradient subsequently used for ATP formation. It consists of a core antenna complex that captures photons, and an electron transfer chain that …
k141_4222481_2	20.235	5.01758	1.40306	3.57616	0.000348682	0.0276037	con16C	Photosynthesis	incubation experiment	Bacteria	Proteobacteria	Alphaproteobacteria	Rhodospirillales	Rhodospirillaceae	Rhodospirillum	Unknown	09100 Metabolism	09102 Energy metabolism	00195 Photosynthesis [PATH:ko00195]	ATPF1A	Produces ATP from ADP in the presence of a proton gradient across the membrane. The alpha chain is a regulatory subunit
k141_4223138_1	35.5614	7.96794	1.6314	4.8841	1.04e-06	0.000913519	con16C	Sulfur	incubation experiment	Bacteria	Proteobacteria	Deltaproteobacteria	Desulfobacterales	Desulfobacteraceae	Desulfococcus	Desulfococcus oleovorans Hxd3	09100 Metabolism	09102 Energy metabolism	00920 Sulfur metabolism [PATH:ko00920]	aprB	reductase, beta subunit
k141_4227345_2	134.091	-2.65784	0.750069	-3.54346	0.000394913	0.0292977	con16C	Chaperones	field samples	Bacteria	Chlamydiae/Verrucomicrobia group	OPB35 soil group	OPB35_X	Unknown	Unknown	Unknown	09180 Brite Hierarchies	09182 Protein families: genetic information processing	03110 Chaperones and folding catalysts [BR:ko03110]	HSP20	Belongs to the small heat shock protein (HSP20) family
k141_4242193_1	35.7089	-3.21294	0.881802	-3.6436	0.000268846	0.0240627	con16C	Chaperones	field samples	Bacteria	Cyanobacteria	Cyanobacteria_X	SubsectionI	FamilyI_I	Synechococcus	Synechococcus WH 5701	09180 Brite Hierarchies	09182 Protein families: genetic information processing	03110 Chaperones and folding catalysts [BR:ko03110]	clpB	Part of a stress-induced multi-chaperone system, it is involved in the recovery of the cell from heat-induced damage, in cooperation with DnaK, DnaJ and GrpE
k141_4256678_1	5.94088	4.56342	1.37275	3.3243	0.000886417	0.0450581	con16C	Sulfur	incubation experiment	Bacteria	Proteobacteria	Gammaproteobacteria	Chromatiales	Chromatiaceae	Thiorhodovibrio	Thiorhodovibrio 970	09100 Metabolism	09102 Energy metabolism	00920 Sulfur metabolism [PATH:ko00920]	aprA	reductase, alpha subunit
k141_4258328_3	6.11701	6.55161	1.89725	3.45321	0.000553951	0.0352609	con16C	Sulfur	incubation experiment	Bacteria	Bacteroidetes/Chlorobi group	Ignavibacteriae	Ignavibacteriales	Ignavibacteriaceae	Unknown	Unknown	09100 Metabolism	09102 Energy metabolism	00920 Sulfur metabolism [PATH:ko00920]	dmsB	4 iron, 4 sulfur cluster binding
k141_426621_1	8.65691	-6.61178	1.62063	-4.07977	4.51e-05	0.00911306	con16C	Sulfur	field samples	Bacteria	Firmicutes	Clostridia	Clostridiales	Peptococcaceae	Desulfotomaculum	Unknown	09100 Metabolism	09102 Energy metabolism	00920 Sulfur metabolism [PATH:ko00920]	aprA	PFAM fumarate reductase succinate dehydrogenase flavoprotein domain protein
k141_4266856_3	19.9001	9.07996	2.63238	3.44933	0.000561974	0.0355276	con16C	Photosynthesis	incubation experiment	Bacteria	Cyanobacteria	Cyanobacteria_X	Unknown	Unknown	Unknown	Unknown	09100 Metabolism	09102 Energy metabolism	00196 Photosynthesis - antenna proteins [PATH:ko00196]	cpcB	Phycocyanin beta subunit
k141_4292869_1	39.0798	5.51492	1.6709	3.30058	0.00096486	0.0468136	con16C	Photosynthesis	incubation experiment	Bacteria	Cyanobacteria	Cyanobacteria_X	SubsectionIII	FamilyI	Unknown	Unknown	09100 Metabolism	09102 Energy metabolism	00195 Photosynthesis [PATH:ko00195]	psaD	'photosystem I
k141_4315183_2	53.8218	4.21759	1.09823	3.84034	0.000122864	0.0159292	con16C	Photosynthesis	incubation experiment	Bacteria	Cyanobacteria	Cyanobacteria_X	SubsectionI	FamilyI_I	Unknown	Unknown	09100 Metabolism	09102 Energy metabolism	00195 Photosynthesis [PATH:ko00195]	ATPF0B	Component of the F(0) channel, it forms part of the peripheral stalk, linking F(1) to F(0)
k141_4315183_3	62.6898	6.23423	1.4296	4.36081	1.3e-05	0.00433053	con16C	Photosynthesis	incubation experiment	Bacteria	Cyanobacteria	Cyanobacteria_X	SubsectionI	FamilyI_I	Cyanobacterium	Cyanobacterium aponinum PCC 10605	09100 Metabolism	09102 Energy metabolism	00195 Photosynthesis [PATH:ko00195]	ATPF0B	Component of the F(0) channel, it forms part of the peripheral stalk, linking F(1) to F(0). The b'-subunit is a diverged and duplicated form of b found in plants and photosynthetic bacteria
k141_4351069_2	10.998	7.35863	1.91104	3.85058	0.000117837	0.0155572	con16C	Photosynthesis	incubation experiment	Bacteria	Cyanobacteria	Cyanobacteria_X	SubsectionI	FamilyI_I	Cyanobacterium	Cyanobacterium aponinum PCC 10605	09100 Metabolism	09102 Energy metabolism	00195 Photosynthesis [PATH:ko00195]	psaK	Photosystem I reaction center subunit PsaK
k141_4358561_1	13.7834	6.93591	1.72655	4.01721	5.89e-05	0.010601	con16C	Photosynthesis	incubation experiment	Bacteria	Cyanobacteria	Nostocales	Microchaetaceae	Microchaetaceae_X	Microchaete	Microchaete PCC 7126	09100 Metabolism	09102 Energy metabolism	00195 Photosynthesis [PATH:ko00195]	psaE	Stabilizes the interaction between PsaC and the PSI core, assists the docking of the ferredoxin to PSI and interacts with ferredoxin-NADP oxidoreductase
k141_4377336_1	22.0335	9.36524	2.29032	4.08905	4.33e-05	0.00887435	con16C	Photosynthesis	incubation experiment	Bacteria	Cyanobacteria	Cyanobacteria_X	SubsectionIII	FamilyI	Oscillatoria	Unknown	09100 Metabolism	09102 Energy metabolism	00196 Photosynthesis - antenna proteins [PATH:ko00196]	apcA	allophycocyanin alpha subunit
k141_441868_1	30.2379	4.6629	1.37674	3.38692	0.000706813	0.040069	con16C	Photosynthesis	incubation experiment	Bacteria	Cyanobacteria	Cyanobacteria_X	SubsectionIII	FamilyI	Oscillatoria	Oscillatoria acuminata PCC 6304	09100 Metabolism	09102 Energy metabolism	00195 Photosynthesis [PATH:ko00195]	psbA	Photosystem II (PSII) is a light-driven water plastoquinone oxidoreductase that uses light energy to abstract electrons from H(2)O, generating O(2) and a proton gradient subsequently used for ATP formation. It consists of a core antenna complex that captures photons, and an electron transfer chain that converts photonic excitation into a charge separation. The D1 D2 (PsbA PsbA) reaction center he…
k141_4424008_1	7.08071	6.91624	1.86744	3.70359	0.000212568	0.0212751	con16C	Sulfur	incubation experiment	Bacteria	Proteobacteria	Deltaproteobacteria	Desulfobacterales	Desulfobacteraceae	Desulfococcus	Desulfococcus oleovorans Hxd3	09100 Metabolism	09102 Energy metabolism	00920 Sulfur metabolism [PATH:ko00920]	aprB	reductase, beta subunit
k141_4427843_1	26.7354	3.52642	1.08021	3.26455	0.00109636	0.0499397	con16C	Photosynthesis	incubation experiment	Bacteria	Cyanobacteria	Cyanobacteria_X	SubsectionIII	FamilyI	Leptolyngbya	Leptolyngbya PCC 6406	09100 Metabolism	09102 Energy metabolism	00196 Photosynthesis - antenna proteins [PATH:ko00196]	apcE	Belongs to the phycobilisome linker protein family
k141_4427843_2	9.58444	4.35249	1.24228	3.50362	0.000458987	0.0318403	con16C	Photosynthesis	incubation experiment	Bacteria	Cyanobacteria	Cyanobacteria_X	SubsectionIII	FamilyI	Leptolyngbya	Leptolyngbya PCC 6406	09100 Metabolism	09102 Energy metabolism	00196 Photosynthesis - antenna proteins [PATH:ko00196]	apcA	allophycocyanin alpha subunit
k141_4428121_1	54.1745	4.22218	1.13224	3.72905	0.0001922	0.0201981	con16C	Photosynthesis	incubation experiment	Bacteria	Cyanobacteria	Cyanobacteria_X	SubsectionI	FamilyI_I	Cyanobacterium	Unknown	09100 Metabolism	09102 Energy metabolism	00195 Photosynthesis [PATH:ko00195]	psbO	photosystem II
k141_444540_1	12.6718	5.96523	1.62549	3.66981	0.000242734	0.022786	con16C	Photosynthesis	incubation experiment	Bacteria	Cyanobacteria	Cyanobacteria_X	SubsectionI	FamilyI_I	Synechococcus	Synechococcus PCC 7335	09100 Metabolism	09102 Energy metabolism	00196 Photosynthesis - antenna proteins [PATH:ko00196]	apcD	PFAM Phycobilisome protein
k141_44495_2	23.7316	4.93054	1.21475	4.05889	4.93e-05	0.00959763	con16C	repair and recombination	incubation experiment	Bacteria	Proteobacteria	Alphaproteobacteria	Rhodospirillales	Rhodospirillaceae	Caenispirillum	Caenispirillum salinarum AK4	09180 Brite Hierarchies	09182 Protein families: genetic information processing	03400 DNA repair and recombination proteins [BR:ko03400]	hupB	Histone-like DNA-binding protein which is capable of wrapping DNA to stabilize it, and thus to prevent its denaturation under extreme environmental conditions
k141_4459482_1	5.38948	6.42492	1.86143	3.4516	0.000557272	0.035331	con16C	Chaperones	incubation experiment	Bacteria	Cyanobacteria	Cyanobacteria_X	SubsectionI	FamilyI_I	Cyanothece	Unknown	09180 Brite Hierarchies	09182 Protein families: genetic information processing	03110 Chaperones and folding catalysts [BR:ko03110]	GRPE	Participates actively in the response to hyperosmotic and heat shock by preventing the aggregation of stress-denatured proteins, in association with DnaK and GrpE. It is the nucleotide exchange factor for DnaK and may function as a thermosensor. Unfolded proteins bind initially to DnaJ
k141_4488021_1	10.119	5.38564	1.45747	3.69521	0.000219707	0.0217051	con16C	Photosynthesis	incubation experiment	Bacteria	Cyanobacteria	Cyanobacteria_X	SubsectionI	FamilyI_I	Cyanobacterium	Cyanobacterium aponinum PCC 10605	09100 Metabolism	09102 Energy metabolism	00195 Photosynthesis [PATH:ko00195]	petH	Oxidoreductase NAD-binding domain
k141_449230_1	4.82282	6.46884	1.86233	3.47352	0.000513685	0.0337392	con16C	Chaperones	incubation experiment	Bacteria	Unknown	Unknown	Unknown	Unknown	Unknown	Unknown	09180 Brite Hierarchies	09182 Protein families: genetic information processing	03110 Chaperones and folding catalysts [BR:ko03110]	HSP20	Belongs to the small heat shock protein (HSP20) family
k141_4498075_4	144.513	5.43485	1.58225	3.43489	0.000592805	0.0366259	con16C	Photosynthesis	incubation experiment	Bacteria	Cyanobacteria	Cyanobacteria_X	SubsectionIII	FamilyI	Leptolyngbya	Leptolyngbya PCC 6406	09100 Metabolism	09102 Energy metabolism	00195 Photosynthesis [PATH:ko00195]	psbB	One of the components of the core complex of photosystem II (PSII). It binds chlorophyll and helps catalyze the primary light-induced photochemical processes of PSII. PSII is a light- driven water plastoquinone oxidoreductase, using light energy to abstract electrons from H(2)O, generating O(2) and a proton gradient subsequently used for ATP formation
k141_4513833_1	7.96667	7.95209	2.15236	3.69459	0.000220241	0.0217281	con16C	Photosynthesis	incubation experiment	Bacteria	Cyanobacteria	Cyanobacteria_X	SubsectionI	FamilyI_I	Cyanothece	Cyanothece PCC 8801	09100 Metabolism	09102 Energy metabolism	00196 Photosynthesis - antenna proteins [PATH:ko00196]	apcE	Belongs to the phycobilisome linker protein family
k141_452396_4	26.7101	5.07567	1.4876	3.41199	0.000644897	0.0382313	con16C	Photosynthesis	incubation experiment	Bacteria	Cyanobacteria	Cyanobacteria_X	SubsectionI	FamilyI_I	Cyanobacterium	Unknown	09100 Metabolism	09102 Energy metabolism	00195 Photosynthesis [PATH:ko00195]	psb27	Plays a role in the repair and or biogenesis of the calcium-manganese-oxide cluster on the lumenal face of the thylakoid membrane. Its presence in a photosystem II (PSII) preparation prevents binding of some small extrinsic subunits and thus assembly of calcium-manganese-oxide cluster
k141_4538947_1	4.88568	6.15553	1.80955	3.4017	0.000669688	0.0389957	con16C	Photosynthesis	incubation experiment	Bacteria	Cyanobacteria	Cyanobacteria_X	SubsectionIII	FamilyI	Leptolyngbya	Leptolyngbya PCC 6406	09100 Metabolism	09102 Energy metabolism	00195 Photosynthesis [PATH:ko00195]	psbD	Photosystem II (PSII) is a light-driven water plastoquinone oxidoreductase that uses light energy to abstract electrons from H(2)O, generating O(2) and a proton gradient subsequently used for ATP formation. It consists of a core antenna complex that captures photons, and an electron transfer chain that converts photonic excitation into a charge separation. The D1 D2 (PsbA PsbA) reaction center he…
k141_4558310_2	201.328	-3.59703	0.955121	-3.76604	0.000165855	0.0186965	con16C	Chaperones	field samples	Bacteria	Cyanobacteria	Cyanobacteria_X	SubsectionI	FamilyI_I	Unknown	Unknown	09180 Brite Hierarchies	09182 Protein families: genetic information processing	03110 Chaperones and folding catalysts [BR:ko03110]	HSP20	Belongs to the small heat shock protein (HSP20) family
k141_4574785_1	44.0557	2.97684	0.832166	3.57722	0.000347264	0.0275965	con16C	Sulfur	incubation experiment	Bacteria	Proteobacteria	Gammaproteobacteria	unclassified Gammaproteobacteria	sulfur-oxidizing symbionts	endosymbiont of Riftia pachyptila	endosymbiont of Riftia pachyptila (vent Ph05)	09100 Metabolism	09102 Energy metabolism	00920 Sulfur metabolism [PATH:ko00920]	dsrA	TIGRFAM sulfite reductase, dissimilatory-type alpha subunit
k141_457732_2	17.2017	-16.437	3.37548	-4.86952	1.12e-06	0.000949819	con16C	Sulfur	field samples	Bacteria	Proteobacteria	Gammaproteobacteria	Thiotrichales	Thiotrichaceae	Beggiatoa	Unknown	09100 Metabolism	09102 Energy metabolism	00920 Sulfur metabolism [PATH:ko00920]	sqr	Pyridine nucleotide-disulphide oxidoreductase
k141_4599367_3	10.6102	-6.12867	1.67105	-3.66756	0.000244878	0.0228831	con16C	Sulfur	field samples	Bacteria	Proteobacteria	Deltaproteobacteria	Misc. Deltaproteobacteria	Environmental Deltaproteobacteria	Uncultured Deltaproteobacteria	delta proteobacterium NaphS2	09100 Metabolism	09102 Energy metabolism	00920 Sulfur metabolism [PATH:ko00920]	aprA	reductase alpha subunit
k141_4605038_1	138.459	2.9175	0.661129	4.4129	1.02e-05	0.00377699	con16C	repair and recombination	incubation experiment	Bacteria	Deinococcus-Thermus	Deinococci	Thermales	Thermaceae	Thermus	Unknown	09180 Brite Hierarchies	09182 Protein families: genetic information processing	03400 DNA repair and recombination proteins [BR:ko03400]	hupB	Histone-like DNA-binding protein which is capable of wrapping DNA to stabilize it, and thus to prevent its denaturation under extreme environmental conditions
k141_4644376_1	15.8049	7.0067	1.86886	3.74918	0.000177414	0.0194744	con16C	Photosynthesis	incubation experiment	Bacteria	Cyanobacteria	Cyanobacteria_X	SubsectionIII	FamilyI	Trichodesmium	Trichodesmium erythraeum IMS101	09100 Metabolism	09102 Energy metabolism	00196 Photosynthesis - antenna proteins [PATH:ko00196]	apcE	Belongs to the phycobilisome linker protein family
k141_4662836_2	62.4611	4.82481	1.16258	4.1501	3.32e-05	0.00750738	con16C	repair and recombination	incubation experiment	Bacteria	Bacteroidetes/Chlorobi group	Flavobacteria	Flavobacteriales	Flavobacteriaceae	Unknown	Unknown	09180 Brite Hierarchies	09182 Protein families: genetic information processing	03400 DNA repair and recombination proteins [BR:ko03400]	hupB	Histone-like DNA-binding protein which is capable of wrapping DNA to stabilize it, and thus to prevent its denaturation under extreme environmental conditions
k141_4668933_4	6.46233	6.71844	1.91097	3.51572	0.000438559	0.0309604	con16C	Nitrogen	incubation experiment	Bacteria	Cyanobacteria	Cyanobacteria_X	SubsectionI	FamilyI_I	Cyanobacterium	Cyanobacterium aponinum PCC 10605	09100 Metabolism	09102 Energy metabolism	00910 Nitrogen metabolism [PATH:ko00910]	glnA	Glutamine synthetase type III
k141_4697148_3	45.6215	3.86107	1.05697	3.65296	0.000259237	0.0236171	con16C	Photosynthesis	incubation experiment	Bacteria	Cyanobacteria	Cyanobacteria_X	SubsectionI	FamilyI_I	Cyanothece	Unknown	09100 Metabolism	09102 Energy metabolism	00195 Photosynthesis [PATH:ko00195]	petJ	Functions as an electron carrier between membrane-bound cytochrome b6-f and photosystem I in oxygenic photosynthesis
k141_4700002_1	18.2376	-6.58637	1.61359	-4.0818	4.47e-05	0.00906537	con16C	Sulfur	field samples	Bacteria	Proteobacteria	Gammaproteobacteria	Chromatiales	Unknown	Unknown	Unknown	09100 Metabolism	09102 Energy metabolism	00920 Sulfur metabolism [PATH:ko00920]	TST	SMART Rhodanese domain protein
k141_4734936_1	15.8986	6.76689	1.6487	4.10439	4.05e-05	0.00852971	con16C	Photosynthesis	incubation experiment	Bacteria	Cyanobacteria	Cyanobacteria_X	SubsectionI	FamilyI_I	Cyanobacterium	Cyanobacterium stanieri PCC 7202	09100 Metabolism	09102 Energy metabolism	00195 Photosynthesis [PATH:ko00195]	ATPF1A	Produces ATP from ADP in the presence of a proton gradient across the membrane. The alpha chain is a regulatory subunit
k141_474529_1	10.3143	8.22108	2.16259	3.80149	0.000143829	0.0172387	con16C	Photosynthesis	incubation experiment	Bacteria	Cyanobacteria	Cyanobacteria_X	SubsectionIII	FamilyI	Pseudanabaena	Pseudanabaena biceps PCC 7429	09100 Metabolism	09102 Energy metabolism	00195 Photosynthesis [PATH:ko00195]	psbA	Photosystem II (PSII) is a light-driven water plastoquinone oxidoreductase that uses light energy to abstract electrons from H(2)O, generating O(2) and a proton gradient subsequently used for ATP formation. It consists of a core antenna complex that captures photons, and an electron transfer chain that converts photonic excitation into a charge separation. The D1 D2 (PsbA PsbA) reaction center he…
k141_47776_1	24.6705	5.09254	1.27778	3.98545	6.74e-05	0.0114897	con16C	Photosynthesis	incubation experiment	Bacteria	Cyanobacteria	Cyanobacteria_X	Unknown	Unknown	Unknown	Unknown	09100 Metabolism	09102 Energy metabolism	00196 Photosynthesis - antenna proteins [PATH:ko00196]	cpeC	Belongs to the phycobilisome linker protein family
k141_4799841_1	22.7866	-4.76329	1.30793	-3.64186	0.000270676	0.0241427	con16C	Chaperones	field samples	Bacteria	Proteobacteria	Deltaproteobacteria	Misc. Deltaproteobacteria	Environmental Deltaproteobacteria	Unknown	Unknown	09180 Brite Hierarchies	09182 Protein families: genetic information processing	03110 Chaperones and folding catalysts [BR:ko03110]	HSP20	Belongs to the small heat shock protein (HSP20) family
k141_4821067_1	11.6056	5.88248	1.6359	3.59586	0.00032332	0.0265873	con16C	Chaperones	incubation experiment	Bacteria	Proteobacteria	Alphaproteobacteria	Rhizobiales	Bradyrhizobiaceae	Unknown	Unknown	09180 Brite Hierarchies	09182 Protein families: genetic information processing	03110 Chaperones and folding catalysts [BR:ko03110]	HSP20	Belongs to the small heat shock protein (HSP20) family
k141_4839581_1	21.5788	7.1824	1.54915	4.63636	3.55e-06	0.00191917	con16C	Nitrogen	incubation experiment	Bacteria	Proteobacteria	Alphaproteobacteria	Rhodospirillales	Rhodospirillaceae	Rhodospirillum	Unknown	09100 Metabolism	09102 Energy metabolism	00910 Nitrogen metabolism [PATH:ko00910]	glnA	glutamine synthetase
k141_484624_6	23.1548	6.38411	1.75868	3.63006	0.000283353	0.0247519	con16C	Photosynthesis	incubation experiment	Bacteria	Cyanobacteria	Cyanobacteria_X	SubsectionI	FamilyI_I	Cyanobacterium	Cyanobacterium stanieri PCC 7202	09100 Metabolism	09102 Energy metabolism	00195 Photosynthesis [PATH:ko00195]	psbZ	Controls the interaction of photosystem II (PSII) cores with the light-harvesting antenna
k141_485609_1	4.91097	5.83755	1.73693	3.36084	0.000777062	0.041935	con16C	Photosynthesis	incubation experiment	Bacteria	Proteobacteria	Gammaproteobacteria	Oceanospirillales	Alcanivoracaceae	Alcanivorax	Alcanivorax dieselolei B5	09100 Metabolism	09102 Energy metabolism	00195 Photosynthesis [PATH:ko00195]	ATPF1B	Produces ATP from ADP in the presence of a proton gradient across the membrane. The catalytic sites are hosted primarily by the beta subunits
k141_4857790_2	10.3841	6.35697	1.82514	3.483	0.00049583	0.0331597	con16C	Photosynthesis	incubation experiment	Bacteria	Cyanobacteria	Cyanobacteria_X	SubsectionI	FamilyI_I	Cyanothece	Cyanothece PCC 7822	09100 Metabolism	09102 Energy metabolism	00195 Photosynthesis [PATH:ko00195]	ATPF1B	Produces ATP from ADP in the presence of a proton gradient across the membrane. The catalytic sites are hosted primarily by the beta subunits
k141_485802_1	10.7329	3.9091	1.17747	3.31991	0.000900466	0.0453868	con16C	repair and recombination	incubation experiment	Bacteria	Bacteroidetes/Chlorobi group	Flavobacteria	Flavobacteriales	Flavobacteriaceae	Robiginitalea	Robiginitalea biformata HTCC2501	09180 Brite Hierarchies	09182 Protein families: genetic information processing	03400 DNA repair and recombination proteins [BR:ko03400]	E1.17.4.1B	Provides the precursors necessary for DNA synthesis. Catalyzes the biosynthesis of deoxyribonucleotides from the corresponding ribonucleotides
k141_485802_2	8.54505	4.85521	1.22484	3.96394	7.37e-05	0.0119947	con16C	repair and recombination	incubation experiment	Bacteria	Bacteroidetes/Chlorobi group	Flavobacteria	Flavobacteriales	Flavobacteriaceae	Unknown	Unknown	09180 Brite Hierarchies	09182 Protein families: genetic information processing	03400 DNA repair and recombination proteins [BR:ko03400]	E1.17.4.1A	Catalyzes the reduction of ribonucleotides to deoxyribonucleotides. May function to provide a pool of deoxyribonucleotide precursors for DNA repair during oxygen limitation and or for immediate growth after restoration of oxygen
k141_4872975_2	32.7742	3.19293	0.964814	3.30937	0.000935059	0.0461088	con16C	Chaperones	incubation experiment	Bacteria	Proteobacteria	Gammaproteobacteria	Chromatiales	Chromatiaceae	Thiorhodovibrio	Thiorhodovibrio 970	09180 Brite Hierarchies	09182 Protein families: genetic information processing	03110 Chaperones and folding catalysts [BR:ko03110]	ftsH	Acts as a processive, ATP-dependent zinc metallopeptidase for both cytoplasmic and membrane proteins. Plays a role in the quality control of integral membrane proteins
k141_4891676_2	9.20603	8.09357	2.32423	3.48226	0.000497208	0.0331853	con16C	Photosynthesis	incubation experiment	Bacteria	Cyanobacteria	Cyanobacteria_X	SubsectionIII	FamilyI	Trichodesmium	Trichodesmium erythraeum IMS101	09100 Metabolism	09102 Energy metabolism	00195 Photosynthesis [PATH:ko00195]	ATPF1A	Produces ATP from ADP in the presence of a proton gradient across the membrane. The alpha chain is a regulatory subunit
k141_4891676_6	7.76722	7.84733	2.20984	3.55109	0.000383638	0.0289404	con16C	Photosynthesis	incubation experiment	Bacteria	Cyanobacteria	Cyanobacteria_X	SubsectionIII	FamilyI	Lyngbya	Lyngbya PCC 8106	09100 Metabolism	09102 Energy metabolism	00195 Photosynthesis [PATH:ko00195]	ATPF0C	F(1)F(0) ATP synthase produces ATP from ADP in the presence of a proton or sodium gradient. F-type ATPases consist of two structural domains, F(1) containing the extramembraneous catalytic core and F(0) containing the membrane proton channel, linked together by a central stalk and a peripheral stalk. During catalysis, ATP synthesis in the catalytic domain of F(1) is coupled via a rotary mechanism…
k141_4900307_1	15.4587	4.17269	1.0024	4.16268	3.15e-05	0.00727412	con16C	Nitrogen	incubation experiment	Bacteria	Proteobacteria	Gammaproteobacteria	Chromatiales	Chromatiaceae	Allochromatium	Allochromatium vinosum DSM 180	09100 Metabolism	09102 Energy metabolism	00910 Nitrogen metabolism [PATH:ko00910]	glnA	TIGRFAM glutamine synthetase, type I
k141_4900503_4	130.563	4.87999	0.856014	5.70082	1.19e-08	3.91e-05	con16C	Sulfur	incubation experiment	Bacteria	Proteobacteria	Deltaproteobacteria	Desulfobacterales	Desulfobacteraceae	Desulfococcus	Desulfococcus oleovorans Hxd3	09100 Metabolism	09102 Energy metabolism	00920 Sulfur metabolism [PATH:ko00920]	aprB	reductase, beta subunit
k141_4901980_1	7.02166	5.80705	1.75262	3.31335	0.000921845	0.0458728	con16C	Photosynthesis	incubation experiment	Bacteria	Cyanobacteria	Cyanobacteria_X	SubsectionI	FamilyI_III_I	Xenococcus	Xenococcus PCC 7305	09100 Metabolism	09102 Energy metabolism	00195 Photosynthesis [PATH:ko00195]	petF	TIGRFAM Ferredoxin 2Fe-2S
k141_4935028_1	7.9539	7.78049	2.18801	3.55596	0.000376596	0.028649	con16C	Chaperones	incubation experiment	Bacteria	Proteobacteria	Betaproteobacteria	Burkholderiales	Unknown	Unknown	Unknown	09180 Brite Hierarchies	09182 Protein families: genetic information processing	03110 Chaperones and folding catalysts [BR:ko03110]	ppiC	peptidylprolyl isomerase
k141_4969476_1	14.2589	4.88752	1.21369	4.027	5.65e-05	0.0103143	con16C	repair and recombination	incubation experiment	Bacteria	Proteobacteria	Gammaproteobacteria	Chromatiales	Chromatiaceae	Unknown	Unknown	09180 Brite Hierarchies	09182 Protein families: genetic information processing	03400 DNA repair and recombination proteins [BR:ko03400]	hns	H-NS histone family
k141_4991929_1	28.4441	2.97888	0.801588	3.71623	0.000202221	0.0207463	con16C	Sulfur	incubation experiment	Bacteria	Aquificae	Aquificae_X	Aquificales	Hydrogenothermaceae	Unknown	Unknown	09100 Metabolism	09102 Energy metabolism	00920 Sulfur metabolism [PATH:ko00920]	sqr	PFAM FAD-dependent pyridine nucleotide-disulphide oxidoreductase
k141_5016106_2	12.923	4.92733	1.39984	3.51992	0.000431673	0.0307007	con16C	repair and recombination	incubation experiment	Bacteria	Cyanobacteria	Cyanobacteria_X	SubsectionI	FamilyI_I	Cyanobacterium	Cyanobacterium stanieri PCC 7202	09180 Brite Hierarchies	09182 Protein families: genetic information processing	03400 DNA repair and recombination proteins [BR:ko03400]	hupB	Histone-like DNA-binding protein which is capable of wrapping DNA to stabilize it, and thus to prevent its denaturation under extreme environmental conditions
k141_5051087_1	45.1226	4.42066	1.33265	3.31718	0.000909295	0.0455706	con16C	Photosynthesis	incubation experiment	Bacteria	Cyanobacteria	Cyanobacteria_X	SubsectionI	FamilyI_I	Cyanobacterium	Cyanobacterium aponinum PCC 10605	09100 Metabolism	09102 Energy metabolism	00195 Photosynthesis [PATH:ko00195]	ATPF1G	Produces ATP from ADP in the presence of a proton gradient across the membrane. The gamma chain is believed to be important in regulating ATPase activity and the flow of protons through the CF(0) complex
k141_5051087_2	109.868	4.05027	1.10775	3.65631	0.000255869	0.0234904	con16C	Photosynthesis	incubation experiment	Bacteria	Cyanobacteria	Cyanobacteria_X	SubsectionI	FamilyI_I	Cyanobacterium	Cyanobacterium stanieri PCC 7202	09100 Metabolism	09102 Energy metabolism	00195 Photosynthesis [PATH:ko00195]	ATPF1A	Produces ATP from ADP in the presence of a proton gradient across the membrane. The alpha chain is a regulatory subunit
k141_5057891_1	6.09697	7.36255	2.16645	3.39844	0.000677707	0.0392488	con16C	Photosynthesis	incubation experiment	Bacteria	Cyanobacteria	Cyanobacteria_X	SubsectionI	FamilyI_I	Cyanobacterium	Unknown	09100 Metabolism	09102 Energy metabolism	00195 Photosynthesis [PATH:ko00195]	psbY	Manganese-binding polypeptide with L-arginine metabolizing enzyme activity. Component of the core of photosystem II
k141_506730_1	4.50526	6.81279	1.87229	3.63875	0.000273969	0.0243175	con16C	Chaperones	incubation experiment	Bacteria	Proteobacteria	Gammaproteobacteria	Chromatiales	Chromatiaceae	Thiocapsa	Thiocapsa marina 5811	09180 Brite Hierarchies	09182 Protein families: genetic information processing	03110 Chaperones and folding catalysts [BR:ko03110]	ftsH	Acts as a processive, ATP-dependent zinc metallopeptidase for both cytoplasmic and membrane proteins. Plays a role in the quality control of integral membrane proteins
k141_5148718_2	13.485	7.46451	1.92848	3.87067	0.000108538	0.0150024	con16C	Chaperones	incubation experiment	Bacteria	Proteobacteria	Gammaproteobacteria	Chromatiales	Chromatiaceae	Thiocystis	Thiocystis violascens DSM 198	09180 Brite Hierarchies	09182 Protein families: genetic information processing	03110 Chaperones and folding catalysts [BR:ko03110]	grxD	Belongs to the glutaredoxin family. Monothiol subfamily
k141_5168291_1	8.24871	7.77294	2.10534	3.69201	0.000222486	0.0218171	con16C	Nitrogen	incubation experiment	Bacteria	Proteobacteria	Gammaproteobacteria	Alteromonadales	Alteromonadaceae	Simiduia	Simiduia agarivorans SA1 = DSM 21679	09100 Metabolism	09102 Energy metabolism	00910 Nitrogen metabolism [PATH:ko00910]	nrtA	COG0715 ABC-type nitrate sulfonate bicarbonate transport systems periplasmic components
k141_5213588_1	19.7592	4.09073	1.10988	3.68575	0.000228032	0.0221165	con16C	Nitrogen	incubation experiment	Bacteria	Bacteroidetes/Chlorobi group	Unknown	Unknown	Unknown	Unknown	Unknown	09100 Metabolism	09102 Energy metabolism	00910 Nitrogen metabolism [PATH:ko00910]	glnA	glutamine synthetase
k141_522540_1	27.0072	8.88595	2.1217	4.18814	2.81e-05	0.00682535	con16C	Photosynthesis	incubation experiment	Bacteria	Cyanobacteria	Cyanobacteria_X	SubsectionIII	FamilyI	Leptolyngbya	Leptolyngbya PCC 6406	09100 Metabolism	09102 Energy metabolism	00195 Photosynthesis [PATH:ko00195]	petB	Component of the cytochrome b6-f complex, which mediates electron transfer between photosystem II (PSII) and photosystem I (PSI), cyclic electron flow around PSI, and state transitions
k141_522540_2	19.7596	5.95271	1.51772	3.92214	8.78e-05	0.0133578	con16C	Photosynthesis	incubation experiment	Bacteria	Cyanobacteria	Cyanobacteria_X	SubsectionIII	FamilyI	Leptolyngbya	Leptolyngbya PCC 6406	09100 Metabolism	09102 Energy metabolism	00195 Photosynthesis [PATH:ko00195]	petD	Component of the cytochrome b6-f complex, which mediates electron transfer between photosystem II (PSII) and photosystem I (PSI), cyclic electron flow around PSI, and state transitions
k141_5240757_1	12.8957	-5.16971	1.51403	-3.41453	0.000638928	0.0380494	con16C	Sulfur	field samples	Bacteria	Proteobacteria	Deltaproteobacteria	Desulfobacterales	Desulfobacteraceae	Desulfococcus	Desulfococcus oleovorans Hxd3	09100 Metabolism	09102 Energy metabolism	00920 Sulfur metabolism [PATH:ko00920]	aprB	reductase, beta subunit
k141_5242462_4	13.2428	8.24729	2.08621	3.95325	7.71e-05	0.0122919	con16C	repair and recombination	incubation experiment	Bacteria	Cyanobacteria	Cyanobacteria_X	SubsectionIII	FamilyI	Unknown	Unknown	09180 Brite Hierarchies	09182 Protein families: genetic information processing	03400 DNA repair and recombination proteins [BR:ko03400]	rpoA	DNA-dependent RNA polymerase catalyzes the transcription of DNA into RNA using the four ribonucleoside triphosphates as substrates
k141_5242845_1	61.5167	-2.84679	0.759462	-3.74844	0.000177941	0.019498	con16C	Chaperones	field samples	Bacteria	Cyanobacteria	Cyanobacteria_X	SubsectionI	FamilyI_I	Synechococcus	Synechococcus CB0205	09180 Brite Hierarchies	09182 Protein families: genetic information processing	03110 Chaperones and folding catalysts [BR:ko03110]	dnaK	Heat shock 70 kDa protein
k141_5249863_2	14.8683	4.8625	1.20118	4.04811	5.16e-05	0.00985734	con16C	Sulfur	incubation experiment	Bacteria	Proteobacteria	Gammaproteobacteria	Chromatiales	Ectothiorhodospiraceae	Thioalkalivibrio	Thioalkalivibrio nitratireducens DSM 14787	09100 Metabolism	09102 Energy metabolism	00920 Sulfur metabolism [PATH:ko00920]	dsrB	reductase, dissimilatory-type beta subunit
k141_525017_1	13.4336	8.71558	2.31226	3.76929	0.000163713	0.0185711	con16C	Nitrogen	incubation experiment	Bacteria	Cyanobacteria	Cyanobacteria_X	SubsectionIII	FamilyI	Leptolyngbya	Unknown	09100 Metabolism	09102 Energy metabolism	00910 Nitrogen metabolism [PATH:ko00910]	nrtA	COG0715 ABC-type nitrate sulfonate bicarbonate transport systems periplasmic components
k141_5277522_1	50.3757	-3.4222	0.897921	-3.81124	0.00013827	0.0169083	con16C	Nitrogen	field samples	Bacteria	Bacteroidetes/Chlorobi group	Ignavibacteriae	Ignavibacteriales	Ignavibacteriaceae	Unknown	Unknown	09100 Metabolism	09102 Energy metabolism	00910 Nitrogen metabolism [PATH:ko00910]	nrfA	peptidase activity, acting on L-amino acid peptides
k141_5303039_1	12.4926	8.34526	2.26576	3.6832	0.000230324	0.0222511	con16C	Photosynthesis	incubation experiment	Bacteria	Cyanobacteria	Cyanobacteria_X	SubsectionIII	FamilyI	Leptolyngbya	Leptolyngbya PCC 6406	09100 Metabolism	09102 Energy metabolism	00195 Photosynthesis [PATH:ko00195]	psbA	Photosystem II (PSII) is a light-driven water plastoquinone oxidoreductase that uses light energy to abstract electrons from H(2)O, generating O(2) and a proton gradient subsequently used for ATP formation. It consists of a core antenna complex that captures photons, and an electron transfer chain that converts photonic excitation into a charge separation. The D1 D2 (PsbA PsbA) reaction center he…
k141_5342275_1	16.708	-14.9046	3.98223	-3.74279	0.000181991	0.0197115	con16C	Sulfur	field samples	Bacteria	Proteobacteria	Betaproteobacteria	Hydrogenophilales	Hydrogenophilaceae	Thiobacillus	Thiobacillus denitrificans ATCC 25259	09100 Metabolism	09102 Energy metabolism	00920 Sulfur metabolism [PATH:ko00920]	aprB	Adenosine-5'-phosphosulfate reductase beta subunit
k141_5390190_3	8.0638	-5.63001	1.64069	-3.43149	0.000600276	0.0368821	con16C	Sulfur	field samples	Bacteria	Firmicutes	Clostridia	Clostridiales	Peptococcaceae	Desulfotomaculum	Unknown	09100 Metabolism	09102 Energy metabolism	00920 Sulfur metabolism [PATH:ko00920]	aprA	PFAM fumarate reductase succinate dehydrogenase flavoprotein domain protein
k141_5421404_2	38.5084	4.8456	1.47099	3.29411	0.000987354	0.0473867	con16C	Nitrogen	incubation experiment	Bacteria	Cyanobacteria	Cyanobacteria_X	SubsectionI	FamilyI_III_II	Chroococcidiopsis	Chroococcidiopsis PCC 6712	09100 Metabolism	09102 Energy metabolism	00910 Nitrogen metabolism [PATH:ko00910]	nifH	The key enzymatic reactions in nitrogen fixation are catalyzed by the nitrogenase complex, which has 2 components the iron protein and the molybdenum-iron protein
k141_5422317_1	7.69337	-5.25106	1.5669	-3.35124	0.000804492	0.0426681	con16C	repair and recombination	field samples	Bacteria	Proteobacteria	Deltaproteobacteria	Myxococcales	Nannocystineae	Haliangium	Unknown	09180 Brite Hierarchies	09182 Protein families: genetic information processing	03400 DNA repair and recombination proteins [BR:ko03400]	rpoC	DNA-dependent RNA polymerase catalyzes the transcription of DNA into RNA using the four ribonucleoside triphosphates as substrates
k141_5429920_1	39.9243	-4.13231	1.07399	-3.84764	0.000119263	0.0156452	con16C	Chaperones	field samples	Bacteria	Actinobacteria	Actinobacteria_X	Propionibacteriales	Unknown	Unknown	Unknown	09180 Brite Hierarchies	09182 Protein families: genetic information processing	03110 Chaperones and folding catalysts [BR:ko03110]	mycP	Belongs to the peptidase S8 family
k141_5430692_2	30.2368	4.15931	0.985316	4.2213	2.43e-05	0.00628469	con16C	Photosynthesis	incubation experiment	Bacteria	Cyanobacteria	Cyanobacteria_X	SubsectionI	FamilyI_I	Cyanobacterium	Cyanobacterium stanieri PCC 7202	09100 Metabolism	09102 Energy metabolism	00196 Photosynthesis - antenna proteins [PATH:ko00196]	apcC	Rod linker protein, associated with allophycocyanin. Linker polypeptides determine the state of aggregation and the location of the disk-shaped phycobiliprotein units within the phycobilisome and modulate their spectroscopic properties in order to mediate a directed and optimal energy transfer
k141_5449532_1	33.4969	3.90262	1.0464	3.72957	0.000191804	0.0201718	con16C	Photosynthesis	incubation experiment	Bacteria	Cyanobacteria	Cyanobacteria_X	SubsectionI	FamilyI_I	Cyanobacterium	Cyanobacterium stanieri PCC 7202	09100 Metabolism	09102 Energy metabolism	00195 Photosynthesis [PATH:ko00195]	psaF	Photosystem I reaction
k141_5496997_2	28.9017	7.09568	1.68422	4.21303	2.52e-05	0.00642086	con16C	Nitrogen	incubation experiment	Bacteria	Cyanobacteria	Cyanobacteria_X	SubsectionIII	FamilyI	Leptolyngbya	Leptolyngbya PCC 6406	09100 Metabolism	09102 Energy metabolism	00910 Nitrogen metabolism [PATH:ko00910]	glnA	glutamine synthetase
k141_562499_1	48.005	3.93392	0.816184	4.81989	1.44e-06	0.00111383	con16C	Sulfur	incubation experiment	Bacteria	Proteobacteria	Deltaproteobacteria	Desulfobacterales	Desulfobacteraceae	Desulfococcus	Desulfococcus oleovorans Hxd3	09100 Metabolism	09102 Energy metabolism	00920 Sulfur metabolism [PATH:ko00920]	aprB	reductase, beta subunit
k141_563738_1	4.92209	6.45319	1.86916	3.45246	0.000555505	0.0352685	con16C	Chaperones	incubation experiment	Bacteria	Proteobacteria	Deltaproteobacteria	Desulfobacterales	Desulfobulbaceae	Unknown	Unknown	09180 Brite Hierarchies	09182 Protein families: genetic information processing	03110 Chaperones and folding catalysts [BR:ko03110]	HSP20	Belongs to the small heat shock protein (HSP20) family
k141_563961_3	20.1393	3.54	1.06023	3.33891	0.000841089	0.0437994	con16C	repair and recombination	incubation experiment	Bacteria	Cyanobacteria	Cyanobacteria_X	SubsectionI	FamilyI_I	Cyanobacterium	Cyanobacterium stanieri PCC 7202	09180 Brite Hierarchies	09182 Protein families: genetic information processing	03400 DNA repair and recombination proteins [BR:ko03400]	topA	Releases the supercoiling and torsional tension of DNA, which is introduced during the DNA replication and transcription, by transiently cleaving and rejoining one strand of the DNA duplex. Introduces a single-strand break via transesterification at a target site in duplex DNA. The scissile phosphodiester is attacked by the catalytic tyrosine of the enzyme, resulting in the formation of a DNA-(5'…
k141_564586_1	11.283	5.20339	1.59232	3.26781	0.00108384	0.0495727	con16C	Chaperones	incubation experiment	Bacteria	Cyanobacteria	Cyanobacteria_X	SubsectionI	FamilyI_I	Cyanobacterium	Cyanobacterium aponinum PCC 10605	09180 Brite Hierarchies	09182 Protein families: genetic information processing	03110 Chaperones and folding catalysts [BR:ko03110]	groEL	Prevents misfolding and promotes the refolding and proper assembly of unfolded polypeptides generated under stress conditions
k141_571445_3	108.564	3.3101	1.01038	3.27609	0.00105255	0.0489627	con16C	Chaperones	incubation experiment	Bacteria	Proteobacteria	Deltaproteobacteria	Desulfobacterales	Desulfobacteraceae	Desulfococcus	Desulfococcus oleovorans Hxd3	09180 Brite Hierarchies	09182 Protein families: genetic information processing	03110 Chaperones and folding catalysts [BR:ko03110]	groEL	Prevents misfolding and promotes the refolding and proper assembly of unfolded polypeptides generated under stress conditions
k141_598316_1	78.7645	5.88789	0.925762	6.36005	2.02e-10	1.94e-06	con16C	Photosynthesis	incubation experiment	Bacteria	Cyanobacteria	Cyanobacteria_X	SubsectionIII	FamilyI	Leptolyngbya	Leptolyngbya PCC 6406	09100 Metabolism	09102 Energy metabolism	00195 Photosynthesis [PATH:ko00195]	psaA	PsaA and PsaB bind P700, the primary electron donor of photosystem I (PSI), as well as the electron acceptors A0, A1 and FX. PSI is a plastocyanin cytochrome c6-ferredoxin oxidoreductase, converting photonic excitation into a charge separation, which transfers an electron from the donor P700 chlorophyll pair to the spectroscopically characterized acceptors A0, A1, FX, FA and FB in turn. Oxidized …
k141_605201_1	6.26029	7.20252	1.66616	4.32283	1.54e-05	0.0047913	con16C	Chaperones	incubation experiment	Bacteria	Proteobacteria	Alphaproteobacteria	Rhodospirillales	Unknown	Unknown	Unknown	09180 Brite Hierarchies	09182 Protein families: genetic information processing	03110 Chaperones and folding catalysts [BR:ko03110]	ppiD	peptidylprolyl isomerase
k141_61579_2	58.0203	-3.95394	1.09649	-3.60598	0.000310975	0.0260911	con16C	Sulfur	field samples	Bacteria	Firmicutes	Clostridia	Clostridiales	Peptococcaceae	Desulfotomaculum	Unknown	09100 Metabolism	09102 Energy metabolism	00920 Sulfur metabolism [PATH:ko00920]	aprA	PFAM fumarate reductase succinate dehydrogenase flavoprotein domain protein
k141_622171_2	26.4726	6.085	1.29779	4.68875	2.75e-06	0.00166238	con16C	Nitrogen	incubation experiment	Bacteria	Cyanobacteria	Cyanobacteria_X	SubsectionI	FamilyI_I	Cyanobacterium	Cyanobacterium aponinum PCC 10605	09100 Metabolism	09102 Energy metabolism	00910 Nitrogen metabolism [PATH:ko00910]	nrtA	COG0715 ABC-type nitrate sulfonate bicarbonate transport systems periplasmic components
k141_627062_1	41.391	5.44	1.3415	4.05516	5.01e-05	0.00965404	con16C	Chaperones	incubation experiment	Bacteria	Cyanobacteria	Cyanobacteria_X	SubsectionI	FamilyI_I	Cyanothece	Cyanothece PCC 7425	09180 Brite Hierarchies	09182 Protein families: genetic information processing	03110 Chaperones and folding catalysts [BR:ko03110]	clpC	Belongs to the ClpA ClpB family
k141_627129_1	32.3663	5.52479	1.56008	3.54135	0.00039808	0.0294034	con16C	Chaperones	incubation experiment	Bacteria	Cyanobacteria	Cyanobacteria_X	SubsectionIII	FamilyI	Leptolyngbya	Leptolyngbya PCC 6406	09180 Brite Hierarchies	09182 Protein families: genetic information processing	03110 Chaperones and folding catalysts [BR:ko03110]	clpC	Belongs to the ClpA ClpB family
k141_650143_1	7.68749	-5.00589	1.47919	-3.38421	0.000713846	0.0402823	con16C	Chaperones	field samples	Bacteria	unclassified Bacteria	Bacteria_XX	Bacteria_XXX	Bacteria_XXXX	Bacteria_XXXXX	Unknown	09180 Brite Hierarchies	09182 Protein families: genetic information processing	03110 Chaperones and folding catalysts [BR:ko03110]	CTSK	transferase activity, transferring glycosyl groups
k141_674687_1	22.6057	5.58437	1.68498	3.3142	0.000919044	0.0457755	con16C	Chaperones	incubation experiment	Bacteria	Cyanobacteria	Cyanobacteria_X	SubsectionIII	FamilyI	Unknown	Unknown	09180 Brite Hierarchies	09182 Protein families: genetic information processing	03110 Chaperones and folding catalysts [BR:ko03110]	groEL	Prevents misfolding and promotes the refolding and proper assembly of unfolded polypeptides generated under stress conditions
k141_674687_2	7.32665	7.58411	2.2533	3.36578	0.000763288	0.0415854	con16C	Chaperones	incubation experiment	Bacteria	Cyanobacteria	Cyanobacteria_X	SubsectionIII	FamilyI	Leptolyngbya	Leptolyngbya PCC 6406	09180 Brite Hierarchies	09182 Protein families: genetic information processing	03110 Chaperones and folding catalysts [BR:ko03110]	groES	Binds to Cpn60 in the presence of Mg-ATP and suppresses the ATPase activity of the latter
k141_695830_2	61.1478	3.25573	0.911584	3.57151	0.000354935	0.0278455	con16C	repair and recombination	incubation experiment	Bacteria	Cyanobacteria	Cyanobacteria_X	SubsectionI	FamilyI_I	Cyanobacterium	Cyanobacterium aponinum PCC 10605	09180 Brite Hierarchies	09182 Protein families: genetic information processing	03400 DNA repair and recombination proteins [BR:ko03400]	rpoB	DNA-dependent RNA polymerase catalyzes the transcription of DNA into RNA using the four ribonucleoside triphosphates as substrates
k141_709565_1	32.7732	3.32476	1.01238	3.28411	0.00102304	0.0483178	con16C	Photosynthesis	incubation experiment	Bacteria	Unknown	Unknown	Unknown	Unknown	Unknown	Unknown	09100 Metabolism	09102 Energy metabolism	00196 Photosynthesis - antenna proteins [PATH:ko00196]	cpcG	Belongs to the phycobilisome linker protein family
k141_715302_1	16.6347	-3.74813	1.13665	-3.29753	0.000975391	0.0470914	con16C	Photosynthesis	field samples	Bacteria	Cyanobacteria	Cyanobacteria_X	SubsectionI	FamilyI_I	Synechococcus	Unknown	09100 Metabolism	09102 Energy metabolism	00195 Photosynthesis [PATH:ko00195]	psbC	One of the components of the core complex of photosystem II (PSII). It binds chlorophyll and helps catalyze the primary light-induced photochemical processes of PSII. PSII is a light- driven water plastoquinone oxidoreductase, using light energy to abstract electrons from H(2)O, generating O(2) and a proton gradient subsequently used for ATP formation
k141_718941_1	5.71895	4.74939	1.43179	3.31711	0.000909554	0.0455757	con16C	Nitrogen	incubation experiment	Bacteria	Cyanobacteria	Cyanobacteria_X	SubsectionIII	FamilyI	Crinalium	Crinalium epipsammum PCC 9333	09100 Metabolism	09102 Energy metabolism	00910 Nitrogen metabolism [PATH:ko00910]	glnA	glutamine synthetase
k141_7422_1	38.9754	-4.56065	1.32216	-3.4494	0.000561829	0.0355263	con16C	Chaperones	field samples	Bacteria	Proteobacteria	Gammaproteobacteria	Chromatiales	Chromatiaceae	Unknown	Unknown	09180 Brite Hierarchies	09182 Protein families: genetic information processing	03110 Chaperones and folding catalysts [BR:ko03110]	HSP20	Belongs to the small heat shock protein (HSP20) family
k141_749011_1	23.4274	-3.59145	0.930236	-3.86079	0.000113019	0.0152338	con16C	Sulfur	field samples	Bacteria	Proteobacteria	Deltaproteobacteria	Misc. Deltaproteobacteria	Environmental Deltaproteobacteria	Uncultured Deltaproteobacteria	delta proteobacterium NaphS2	09100 Metabolism	09102 Energy metabolism	00920 Sulfur metabolism [PATH:ko00920]	dsrB	TIGRFAM sulfite reductase, dissimilatory-type beta subunit
k141_756124_1	6.77369	4.08664	1.13219	3.6095	0.000306791	0.0258772	con16C	Chaperones	incubation experiment	Bacteria	Chloroflexi	Dehalococcoidetes	Dehalococcoidetes_I	Unknown	Unknown	Unknown	09180 Brite Hierarchies	09182 Protein families: genetic information processing	03110 Chaperones and folding catalysts [BR:ko03110]	HSP20	Belongs to the small heat shock protein (HSP20) family
k141_762477_1	8.29014	3.36482	0.9968	3.37562	0.00073649	0.0409355	con16C	repair and recombination	incubation experiment	Bacteria	Tenericutes	Mollicutes	Acholeplasmatales	Acholeplasmataceae	Acholeplasma	Acholeplasma laidlawii PG-8A	09180 Brite Hierarchies	09182 Protein families: genetic information processing	03400 DNA repair and recombination proteins [BR:ko03400]	rpoC	DNA-dependent RNA polymerase catalyzes the transcription of DNA into RNA using the four ribonucleoside triphosphates as substrates
k141_763054_1	286.089	-3.81499	1.00284	-3.8042	0.000142264	0.0171639	con16C	Chaperones	field samples	Bacteria	Proteobacteria	Gammaproteobacteria	Enterobacteriales	Unknown	Unknown	Unknown	09180 Brite Hierarchies	09182 Protein families: genetic information processing	03110 Chaperones and folding catalysts [BR:ko03110]	HSP20	Belongs to the small heat shock protein (HSP20) family
k141_777308_3	13.5413	4.4542	1.31707	3.3819	0.000719859	0.0404413	con16C	Sulfur	incubation experiment	Bacteria	Proteobacteria	Gammaproteobacteria	Chromatiales	Chromatiaceae	Thiocapsa	Unknown	09100 Metabolism	09102 Energy metabolism	00920 Sulfur metabolism [PATH:ko00920]	soxA	C-type monoheme cytochrome, which is part of the SoxAX cytochrome complex involved in sulfur oxidation. The SoxAX complex catalyzes the formation of a heterodisulfide bond between the conserved cysteine residue on a sulfur carrier SoxYZ complex subunit SoxY and thiosulfate or other inorganic sulfur substrates. This leads to the intermediary formation of conspicuous sulfur globules inside of the c…
k141_783489_2	9.09025	7.8973	2.08711	3.78385	0.000154419	0.0179041	con16C	Nitrogen	incubation experiment	Bacteria	Cyanobacteria	Cyanobacteria_X	SubsectionI	FamilyI_III_II	Chroococcidiopsis	Chroococcidiopsis PCC 6712	09100 Metabolism	09102 Energy metabolism	00910 Nitrogen metabolism [PATH:ko00910]	nifH	The key enzymatic reactions in nitrogen fixation are catalyzed by the nitrogenase complex, which has 2 components the iron protein and the molybdenum-iron protein
k141_790856_1	6.38931	7.19487	1.99836	3.6004	0.000317733	0.0263608	con16C	Photosynthesis	incubation experiment	Bacteria	Cyanobacteria	Cyanobacteria_X	SubsectionIII	FamilyI	Crinalium	Crinalium epipsammum PCC 9333	09100 Metabolism	09102 Energy metabolism	00195 Photosynthesis [PATH:ko00195]	psbJ	One of the components of the core complex of photosystem II (PSII). PSII is a light-driven water plastoquinone oxidoreductase that uses light energy to abstract electrons from H(2)O, generating O(2) and a proton gradient subsequently used for ATP formation. It consists of a core antenna complex that captures photons, and an electron transfer chain that converts photonic excitation into a charge s…
k141_802089_1	7.85354	7.62718	2.04855	3.72321	0.000196704	0.0205219	con16C	Photosynthesis	incubation experiment	Bacteria	Cyanobacteria	Cyanobacteria_X	Unknown	Unknown	Unknown	Unknown	09100 Metabolism	09102 Energy metabolism	00195 Photosynthesis [PATH:ko00195]	psbD	Photosystem II (PSII) is a light-driven water plastoquinone oxidoreductase that uses light energy to abstract electrons from H(2)O, generating O(2) and a proton gradient subsequently used for ATP formation. It consists of a core antenna complex that captures photons, and an electron transfer chain that converts photonic excitation into a charge separation. The D1 D2 (PsbA PsbA) reaction center he…
k141_808672_1	224.062	-4.10556	1.02141	-4.0195	5.83e-05	0.0105679	con16C	Chaperones	field samples	Bacteria	Firmicutes	Bacilli	Bacillales	Unknown	Unknown	Unknown	09180 Brite Hierarchies	09182 Protein families: genetic information processing	03110 Chaperones and folding catalysts [BR:ko03110]	mycP	Belongs to the peptidase S8 family
k141_849561_1	49.2111	-3.57277	0.933248	-3.82832	0.000129022	0.0163102	con16C	Sulfur	field samples	Bacteria	Proteobacteria	Deltaproteobacteria	Misc. Deltaproteobacteria	Environmental Deltaproteobacteria	Uncultured Deltaproteobacteria	delta proteobacterium NaphS2	09100 Metabolism	09102 Energy metabolism	00920 Sulfur metabolism [PATH:ko00920]	dsrA	PFAM nitrite and sulphite reductase 4Fe-4S
k141_849804_1	8.12102	5.97267	1.63773	3.64691	0.000265409	0.0239108	con16C	Nitrogen	incubation experiment	Bacteria	Bacteroidetes/Chlorobi group	Cytophagia	Cytophagales	Cytophagaceae	Cytophaga	Unknown	09100 Metabolism	09102 Energy metabolism	00910 Nitrogen metabolism [PATH:ko00910]	glnA	glutamine synthetase
k141_870109_2	10.1149	-5.34298	1.59733	-3.34495	0.000822986	0.043212	con16C	Sulfur	field samples	Bacteria	Bacteroidetes/Chlorobi group	Chlorobia	Chlorobiales	Chlorobiaceae	Pelodictyon	Unknown	09100 Metabolism	09102 Energy metabolism	00920 Sulfur metabolism [PATH:ko00920]	aprA	Fumarate reductase flavoprotein C-term
k141_91412_2	11.1881	4.61927	1.12479	4.1068	4.01e-05	0.00846685	con16C	Nitrogen	incubation experiment	Bacteria	Cyanobacteria	Cyanobacteria_X	SubsectionI	FamilyI_I	Cyanobacterium	Cyanobacterium aponinum PCC 10605	09100 Metabolism	09102 Energy metabolism	00910 Nitrogen metabolism [PATH:ko00910]	nirA	Belongs to the nitrite and sulfite reductase 4Fe-4S domain family
k141_923500_1	41.195	6.51754	1.86916	3.48687	0.000488704	0.0328566	con16C	Photosynthesis	incubation experiment	Bacteria	Cyanobacteria	Cyanobacteria_X	SubsectionIII	FamilyI	Oscillatoria	Oscillatoria PCC 10802	09100 Metabolism	09102 Energy metabolism	00195 Photosynthesis [PATH:ko00195]	psaE	Stabilizes the interaction between PsaC and the PSI core, assists the docking of the ferredoxin to PSI and interacts with ferredoxin-NADP oxidoreductase
k141_932062_1	7.54697	6.50503	1.70994	3.80424	0.000142237	0.0171639	con16C	Photosynthesis	incubation experiment	Bacteria	Cyanobacteria	Cyanobacteria_X	SubsectionI	FamilyI_I	Cyanobacterium	Cyanobacterium stanieri PCC 7202	09100 Metabolism	09102 Energy metabolism	00195 Photosynthesis [PATH:ko00195]	psbD	Photosystem II (PSII) is a light-driven water plastoquinone oxidoreductase that uses light energy to abstract electrons from H(2)O, generating O(2) and a proton gradient subsequently used for ATP formation. It consists of a core antenna complex that captures photons, and an electron transfer chain that converts photonic excitation into a charge separation. The D1 D2 (PsbA PsbA) reaction center he…
k141_990826_1	11.7028	4.73869	1.24786	3.79746	0.000146185	0.0173753	con16C	Chaperones	incubation experiment	Bacteria	Proteobacteria	Gammaproteobacteria	Chromatiales	Chromatiaceae	Thioflavicoccus	Unknown	09180 Brite Hierarchies	09182 Protein families: genetic information processing	03110 Chaperones and folding catalysts [BR:ko03110]	ftsH	Acts as a processive, ATP-dependent zinc metallopeptidase for both cytoplasmic and membrane proteins. Plays a role in the quality control of integral membrane proteins
k141_996017_3	74.602	4.25267	1.07455	3.95763	7.57e-05	0.0121651	con16C	Photosynthesis	incubation experiment	Bacteria	Cyanobacteria	Cyanobacteria_X	SubsectionI	FamilyI_I	Cyanobacterium	Unknown	09100 Metabolism	09102 Energy metabolism	00195 Photosynthesis [PATH:ko00195]	psbV	Low-potential cytochrome c that plays a role in the oxygen-evolving complex of photosystem II
k141_1000937_2	4.01194	5.99118	1.94638	3.07812	0.00208308	0.026371	con28C	Sulfur	incubation experiment	Bacteria	Proteobacteria	Gammaproteobacteria	Chromatiales	Chromatiaceae	Unknown	Unknown	09100 Metabolism	09102 Energy metabolism	00920 Sulfur metabolism [PATH:ko00920]	fccA	PFAM Cytochrome C
k141_1001874_1	39.7621	3.92088	1.284	3.05365	0.00226079	0.0276508	con28C	Photosynthesis	incubation experiment	Bacteria	Cyanobacteria	Cyanobacteria_X	SubsectionI	FamilyI_I	Cyanobacterium	Cyanobacterium stanieri PCC 7202	09100 Metabolism	09102 Energy metabolism	00195 Photosynthesis [PATH:ko00195]	psbD	Photosystem II (PSII) is a light-driven water plastoquinone oxidoreductase that uses light energy to abstract electrons from H(2)O, generating O(2) and a proton gradient subsequently used for ATP formation. It consists of a core antenna complex that captures photons, and an electron transfer chain that converts photonic excitation into a charge separation. The D1 D2 (PsbA PsbA) reaction center he…
k141_1004940_1	18.3621	5.49416	1.56553	3.50945	0.00044903	0.0105009	con28C	Chaperones	incubation experiment	Bacteria	Bacteroidetes/Chlorobi group	Flavobacteria	Flavobacteriales	Unknown	Unknown	Unknown	09180 Brite Hierarchies	09182 Protein families: genetic information processing	03110 Chaperones and folding catalysts [BR:ko03110]	HSP20	Belongs to the small heat shock protein (HSP20) family
k141_10057_1	78.3396	4.89017	1.22661	3.98673	6.7e-05	0.00316775	con28C	repair and recombination	incubation experiment	Bacteria	Proteobacteria	Gammaproteobacteria	unclassified Gammaproteobacteria	sulfur-oxidizing symbionts	Unknown	Unknown	09180 Brite Hierarchies	09182 Protein families: genetic information processing	03400 DNA repair and recombination proteins [BR:ko03400]	rpoB	DNA-dependent RNA polymerase catalyzes the transcription of DNA into RNA using the four ribonucleoside triphosphates as substrates
k141_10057_2	116.99	6.66432	1.11343	5.98539	2.16e-09	1.92e-06	con28C	repair and recombination	incubation experiment	Bacteria	Proteobacteria	Gammaproteobacteria	Chromatiales	Ectothiorhodospiraceae	Thioalkalivibrio	Unknown	09180 Brite Hierarchies	09182 Protein families: genetic information processing	03400 DNA repair and recombination proteins [BR:ko03400]	rpoC	DNA-dependent RNA polymerase catalyzes the transcription of DNA into RNA using the four ribonucleoside triphosphates as substrates
k141_1007656_1	8.4434	5.13417	1.6709	3.07269	0.0021214	0.0266687	con28C	Nitrogen	incubation experiment	Bacteria	Proteobacteria	Deltaproteobacteria	Syntrophobacterales	Syntrophobacteraceae	Syntrophobacter	Unknown	09100 Metabolism	09102 Energy metabolism	00910 Nitrogen metabolism [PATH:ko00910]	glnA	Glutamine synthetase, catalytic domain
k141_1008415_1	6.33871	-5.43035	1.84765	-2.93906	0.00329209	0.034348	con28C	Chaperones	field samples	Bacteria	Nitrospirae	Nitrospira	Nitrospirales	Nitrospiraceae	Leptospirillum	Unknown	09180 Brite Hierarchies	09182 Protein families: genetic information processing	03110 Chaperones and folding catalysts [BR:ko03110]	groEL	protein refolding
k141_1009381_1	9.39817	6.22891	1.90774	3.26507	0.00109437	0.0180092	con28C	Sulfur	incubation experiment	Bacteria	Proteobacteria	Gammaproteobacteria	unclassified Gammaproteobacteria	sulfur-oxidizing symbionts	Unknown	Unknown	09100 Metabolism	09102 Energy metabolism	00920 Sulfur metabolism [PATH:ko00920]	aprA	Succinate dehydrogenase fumarate reductase, flavoprotein subunit
k141_1009591_1	9.46584	3.58549	1.30606	2.74528	0.00604598	0.0487067	con28C	Chaperones	incubation experiment	Bacteria	Chloroflexi	Chloroflexi_I	Chloroflexi_II	Unknown	Unknown	Unknown	09180 Brite Hierarchies	09182 Protein families: genetic information processing	03110 Chaperones and folding catalysts [BR:ko03110]	HSP20	Belongs to the small heat shock protein (HSP20) family
k141_1009629_1	7.01891	7.01356	1.82685	3.83915	0.000123461	0.00468032	con28C	Chaperones	incubation experiment	Bacteria	Proteobacteria	Gammaproteobacteria	Methylococcales	Methylococcaceae	Unknown	Unknown	09180 Brite Hierarchies	09182 Protein families: genetic information processing	03110 Chaperones and folding catalysts [BR:ko03110]	grxD	Belongs to the glutaredoxin family. Monothiol subfamily
k141_1013212_3	10.9086	6.55543	1.77876	3.68539	0.000228352	0.00688204	con28C	repair and recombination	incubation experiment	Bacteria	Proteobacteria	Deltaproteobacteria	Desulfuromonadales	Geobacteraceae	Unknown	Unknown	09180 Brite Hierarchies	09182 Protein families: genetic information processing	03400 DNA repair and recombination proteins [BR:ko03400]	rpoC	DNA-dependent RNA polymerase catalyzes the transcription of DNA into RNA using the four ribonucleoside triphosphates as substrates
k141_1015751_2	6.41723	6.17981	1.81943	3.39657	0.000682366	0.0135317	con28C	Chaperones	incubation experiment	Bacteria	Proteobacteria	Alphaproteobacteria	Rhizobiales	Unknown	Unknown	Unknown	09180 Brite Hierarchies	09182 Protein families: genetic information processing	03110 Chaperones and folding catalysts [BR:ko03110]	trxA	Belongs to the thioredoxin family
k141_1015861_4	8.27352	5.30469	1.48358	3.57561	0.000349413	0.00899876	con28C	Photosynthesis	incubation experiment	Bacteria	Cyanobacteria	Cyanobacteria_X	SubsectionI	FamilyI_I	Synechococcus	Synechococcus RS9917	09100 Metabolism	09102 Energy metabolism	00195 Photosynthesis [PATH:ko00195]	psbE	This b-type cytochrome is tightly associated with the reaction center of photosystem II (PSII). PSII is a light-driven water plastoquinone oxidoreductase that uses light energy to abstract electrons from H(2)O, generating O(2) and a proton gradient subsequently used for ATP formation. It consists of a core antenna complex that captures photons, and an electron transfer chain that converts photoni…
k141_1017745_1	39.4251	4.99534	1.35462	3.68762	0.000226357	0.00684502	con28C	Sulfur	incubation experiment	Bacteria	Bacteroidetes/Chlorobi group	Cytophagia	Cytophagales	Unknown	Unknown	Unknown	09100 Metabolism	09102 Energy metabolism	00920 Sulfur metabolism [PATH:ko00920]	dmsC	Pfam Polysulphide reductase, NrfD
k141_1026840_2	4.59523	-5.7635	1.84553	-3.12296	0.00179045	0.0241004	con28C	Chaperones	field samples	Bacteria	Proteobacteria	Alphaproteobacteria	Rhizobiales	Rhizobiaceae	Unknown	Unknown	09180 Brite Hierarchies	09182 Protein families: genetic information processing	03110 Chaperones and folding catalysts [BR:ko03110]	HSP20	Belongs to the small heat shock protein (HSP20) family
k141_1031517_1	2.91799	5.44402	1.86513	2.91884	0.00351332	0.035665	con28C	Chaperones	incubation experiment	Bacteria	Proteobacteria	Gammaproteobacteria	Oceanospirillales	Hahellaceae	Hahella	Hahella chejuensis KCTC 2396	09180 Brite Hierarchies	09182 Protein families: genetic information processing	03110 Chaperones and folding catalysts [BR:ko03110]	clpX	ATP-dependent specificity component of the Clp protease. It directs the protease to specific substrates. Can perform chaperone functions in the absence of ClpP
k141_1031677_1	246.682	-4.10918	0.840455	-4.88924	1.01e-06	0.00017929	con28C	Chaperones	field samples	Bacteria	Cyanobacteria	Cyanobacteria_X	SubsectionI	FamilyI_I	Cyanobacterium	Unknown	09180 Brite Hierarchies	09182 Protein families: genetic information processing	03110 Chaperones and folding catalysts [BR:ko03110]	HSP20	Belongs to the small heat shock protein (HSP20) family
k141_1038286_3	7.05284	6.86033	2.26501	3.02883	0.00245503	0.0289719	con28C	Photosynthesis	incubation experiment	Bacteria	Cyanobacteria	Cyanobacteria_X	SubsectionIII	FamilyI	Lyngbya	Lyngbya PCC 8106	09100 Metabolism	09102 Energy metabolism	00196 Photosynthesis - antenna proteins [PATH:ko00196]	cpcC	Belongs to the phycobilisome linker protein family
k141_10391_1	8.36078	-4.24854	1.5325	-2.7723	0.00556614	0.04647	con28C	Sulfur	field samples	Bacteria	Firmicutes	Clostridia	Clostridiales	Peptococcaceae	Desulfotomaculum	Unknown	09100 Metabolism	09102 Energy metabolism	00920 Sulfur metabolism [PATH:ko00920]	aprA	PFAM fumarate reductase succinate dehydrogenase flavoprotein domain protein
k141_1039746_1	19.7705	3.50365	1.12063	3.12651	0.00176896	0.0239301	con28C	Photosynthesis	incubation experiment	Bacteria	Cyanobacteria	Cyanobacteria_X	SubsectionI	FamilyI_I	Cyanobium	Cyanobium gracile PCC 6307	09100 Metabolism	09102 Energy metabolism	00195 Photosynthesis [PATH:ko00195]	psbA	Photosystem II (PSII) is a light-driven water plastoquinone oxidoreductase that uses light energy to abstract electrons from H(2)O, generating O(2) and a proton gradient subsequently used for ATP formation. It consists of a core antenna complex that captures photons, and an electron transfer chain that converts photonic excitation into a charge separation. The D1 D2 (PsbA PsbA) reaction center he…
k141_1040146_1	113.04	4.34201	1.25127	3.47008	0.000520297	0.0114785	con28C	Photosynthesis	incubation experiment	Bacteria	Cyanobacteria	Cyanobacteria_X	SubsectionI	FamilyI_I	Cyanobacterium	Cyanobacterium aponinum PCC 10605	09100 Metabolism	09102 Energy metabolism	00195 Photosynthesis [PATH:ko00195]	psaB	PsaA and PsaB bind P700, the primary electron donor of photosystem I (PSI), as well as the electron acceptors A0, A1 and FX. PSI is a plastocyanin cytochrome c6-ferredoxin oxidoreductase, converting photonic excitation into a charge separation, which transfers an electron from the donor P700 chlorophyll pair to the spectroscopically characterized acceptors A0, A1, FX, FA and FB in turn. Oxidized …
k141_1041211_1	10.0883	6.18837	1.85605	3.33416	0.000855567	0.0155173	con28C	Sulfur	incubation experiment	Bacteria	Proteobacteria	Gammaproteobacteria	Chromatiales	Chromatiaceae	Unknown	Unknown	09100 Metabolism	09102 Energy metabolism	00920 Sulfur metabolism [PATH:ko00920]	TST	Rhodanese Homology Domain
k141_1041571_3	4.08711	6.07834	2.18765	2.77848	0.00546142	0.0459724	con28C	Sulfur	incubation experiment	Bacteria	Proteobacteria	Betaproteobacteria	Burkholderiales	Comamonadaceae	Hydrogenophaga	Unknown	09100 Metabolism	09102 Energy metabolism	00920 Sulfur metabolism [PATH:ko00920]	soxA	Thiosulfate-oxidizing multienzyme system protein SoxA
k141_1042023_5	9.95065	4.92362	1.72495	2.85436	0.00431236	0.0401563	con28C	Sulfur	incubation experiment	Bacteria	Cyanobacteria	Cyanobacteria_X	SubsectionI	FamilyI_I	Cyanobacterium	Cyanobacterium aponinum PCC 10605	09100 Metabolism	09102 Energy metabolism	00920 Sulfur metabolism [PATH:ko00920]	sat	Belongs to the sulfate adenylyltransferase family
k141_1042832_1	13.0222	3.08379	1.10085	2.80129	0.00508985	0.0441673	con28C	Photosynthesis	incubation experiment	Bacteria	Cyanobacteria	Cyanobacteria_X	SubsectionI	FamilyI_I	Cyanobacterium	Cyanobacterium aponinum PCC 10605	09100 Metabolism	09102 Energy metabolism	00195 Photosynthesis [PATH:ko00195]	psaA	PsaA and PsaB bind P700, the primary electron donor of photosystem I (PSI), as well as the electron acceptors A0, A1 and FX. PSI is a plastocyanin cytochrome c6-ferredoxin oxidoreductase, converting photonic excitation into a charge separation, which transfers an electron from the donor P700 chlorophyll pair to the spectroscopically characterized acceptors A0, A1, FX, FA and FB in turn. Oxidized …
k141_1043171_1	36.0003	-8.26078	1.62099	-5.09612	3.47e-07	8.47e-05	con28C	Chaperones	field samples	Bacteria	Proteobacteria	Gammaproteobacteria	Chromatiales	Chromatiaceae	Thiocystis	Unknown	09180 Brite Hierarchies	09182 Protein families: genetic information processing	03110 Chaperones and folding catalysts [BR:ko03110]	HSP20	Belongs to the small heat shock protein (HSP20) family
k141_1043416_1	28.3177	4.98774	1.25031	3.9892	6.63e-05	0.00314639	con28C	Chaperones	incubation experiment	Bacteria	Cyanobacteria	Cyanobacteria_X	SubsectionI	FamilyI_I	Cyanobacterium	Cyanobacterium aponinum PCC 10605	09180 Brite Hierarchies	09182 Protein families: genetic information processing	03110 Chaperones and folding catalysts [BR:ko03110]	clpC	Belongs to the ClpA ClpB family
k141_104482_1	13.5799	-2.75954	0.904552	-3.05073	0.00228286	0.0277941	con28C	Sulfur	field samples	Bacteria	Proteobacteria	Deltaproteobacteria	Desulfobacterales	Unknown	Unknown	Unknown	09100 Metabolism	09102 Energy metabolism	00920 Sulfur metabolism [PATH:ko00920]	dmsB	iron-sulfur binding
k141_1046359_1	7.02457	5.02079	1.53142	3.27852	0.00104353	0.0175014	con28C	Nitrogen	incubation experiment	Bacteria	Proteobacteria	Gammaproteobacteria	Xanthomonadales	Xanthomonadaceae	Pseudoxanthomonas	Unknown	09100 Metabolism	09102 Energy metabolism	00910 Nitrogen metabolism [PATH:ko00910]	glnA	highly regulated protein controlled by the addition removal of adenylyl groups by adenylyltransferase from specific tyrosine residues
k141_104687_1	13.0893	-7.87509	2.30143	-3.42182	0.000622034	0.0127932	con28C	Chaperones	field samples	Bacteria	Chloroflexi	Caldilineae	Caldilineales	Caldilineaceae	Unknown	Unknown	09180 Brite Hierarchies	09182 Protein families: genetic information processing	03110 Chaperones and folding catalysts [BR:ko03110]	HSP20	Belongs to the small heat shock protein (HSP20) family
k141_1047063_1	4.03271	5.86801	1.91707	3.06094	0.00220646	0.0272678	con28C	Photosynthesis	incubation experiment	Bacteria	Proteobacteria	Betaproteobacteria	Burkholderiales	Comamonadaceae	Acidovorax	Acidovorax KKS102	09100 Metabolism	09102 Energy metabolism	00195 Photosynthesis [PATH:ko00195]	ATPF1B	Produces ATP from ADP in the presence of a proton gradient across the membrane. The catalytic sites are hosted primarily by the beta subunits
k141_1047317_1	8.75186	6.16395	1.3492	4.56858	4.91e-06	0.000556586	con28C	Nitrogen	incubation experiment	Bacteria	Proteobacteria	Deltaproteobacteria	Desulfobacterales	Desulfobacteraceae	Desulfatibacillum	Unknown	09100 Metabolism	09102 Energy metabolism	00910 Nitrogen metabolism [PATH:ko00910]	glnA	PFAM Glutamine synthetase, catalytic
k141_1047557_1	101.723	9.22151	1.46984	6.27381	3.52e-10	4.65e-07	con28C	Sulfur	incubation experiment	Bacteria	Proteobacteria	Gammaproteobacteria	Thiotrichales	Thiotrichaceae	Unknown	Unknown	09100 Metabolism	09102 Energy metabolism	00920 Sulfur metabolism [PATH:ko00920]	soxX	Cytochrome c
k141_1047557_2	78.7186	7.74435	1.71541	4.51458	6.34e-06	0.000662376	con28C	Sulfur	incubation experiment	Bacteria	Proteobacteria	Gammaproteobacteria	unclassified Gammaproteobacteria	sulfur-oxidizing symbionts	Unknown	Unknown	09100 Metabolism	09102 Energy metabolism	00920 Sulfur metabolism [PATH:ko00920]	soxY	Sulfur oxidation protein SoxY
k141_1047557_3	54.5748	9.25936	1.61602	5.72973	1.01e-08	6.12e-06	con28C	Sulfur	incubation experiment	Bacteria	Proteobacteria	Gammaproteobacteria	unclassified Gammaproteobacteria	sulfur-oxidizing symbionts	Unknown	Unknown	09100 Metabolism	09102 Energy metabolism	00920 Sulfur metabolism [PATH:ko00920]	soxZ	PFAM Sulphur oxidation protein SoxZ
k141_1047557_4	138.018	10.7347	1.70012	6.31409	2.72e-10	3.78e-07	con28C	Sulfur	incubation experiment	Bacteria	Bacteroidetes/Chlorobi group	Chlorobia	Chlorobiales	Chlorobiaceae	Unknown	Unknown	09100 Metabolism	09102 Energy metabolism	00920 Sulfur metabolism [PATH:ko00920]	soxA	C-type monoheme cytochrome, which is part of the SoxAX cytochrome complex involved in sulfur oxidation. The SoxAX complex catalyzes the formation of a heterodisulfide bond between the conserved cysteine residue on a sulfur carrier SoxYZ complex subunit SoxY and thiosulfate or other inorganic sulfur substrates. This leads to the intermediary formation of conspicuous sulfur globules inside of the c…
k141_1048913_1	3.34548	5.68767	1.82219	3.12134	0.00180029	0.0241799	con28C	Chaperones	incubation experiment	Bacteria	Bacteroidetes/Chlorobi group	Sphingobacteriia	Sphingobacteriales	Sphingobacteriaceae	Solitalea	Solitalea canadensis DSM 3403	09180 Brite Hierarchies	09182 Protein families: genetic information processing	03110 Chaperones and folding catalysts [BR:ko03110]	dnaK	Heat shock 70 kDa protein
k141_105026_1	15.7363	7.84412	1.8664	4.20281	2.64e-05	0.00170505	con28C	repair and recombination	incubation experiment	Bacteria	Fibrobacteres	Fibrobacteria	Fibrobacterales	Fibrobacteraceae	Unknown	Unknown	09180 Brite Hierarchies	09182 Protein families: genetic information processing	03400 DNA repair and recombination proteins [BR:ko03400]	hupB	regulation of translation
k141_1050618_2	8.87657	-6.01328	1.86422	-3.22563	0.00125697	0.0195785	con28C	Sulfur	field samples	Bacteria	Proteobacteria	Deltaproteobacteria	Desulfobacterales	Desulfobacteraceae	Desulfococcus	Desulfococcus oleovorans Hxd3	09100 Metabolism	09102 Energy metabolism	00920 Sulfur metabolism [PATH:ko00920]	dsrB	TIGRFAM sulfite reductase, dissimilatory-type beta subunit
k141_1050624_3	6.67064	-6.54777	1.81749	-3.60264	0.000314998	0.00844446	con28C	Sulfur	field samples	Bacteria	Proteobacteria	Deltaproteobacteria	Desulfobacterales	Desulfobacteraceae	Desulfococcus	Desulfococcus oleovorans Hxd3	09100 Metabolism	09102 Energy metabolism	00920 Sulfur metabolism [PATH:ko00920]	dsrB	TIGRFAM sulfite reductase, dissimilatory-type beta subunit
k141_1051478_1	10.6615	5.16557	1.60173	3.225	0.00125974	0.0196006	con28C	Chaperones	incubation experiment	Bacteria	Proteobacteria	Gammaproteobacteria	Chromatiales	Unknown	Unknown	Unknown	09180 Brite Hierarchies	09182 Protein families: genetic information processing	03110 Chaperones and folding catalysts [BR:ko03110]	vpr	Belongs to the peptidase S8 family
k141_1052834_1	10.2913	7.11362	1.796	3.96081	7.47e-05	0.00339284	con28C	repair and recombination	incubation experiment	Bacteria	Bacteroidetes/Chlorobi group	Cytophagia	Cytophagales	Cytophagaceae	Hymenobacter	Unknown	09180 Brite Hierarchies	09182 Protein families: genetic information processing	03400 DNA repair and recombination proteins [BR:ko03400]	E1.17.4.1B	Provides the precursors necessary for DNA synthesis. Catalyzes the biosynthesis of deoxyribonucleotides from the corresponding ribonucleotides
k141_1052907_1	6.25228	5.4064	1.78997	3.02038	0.00252458	0.0294492	con28C	Chaperones	incubation experiment	Bacteria	Bacteroidetes/Chlorobi group	Flavobacteria	Flavobacteriales	Flavobacteriaceae	Unknown	Unknown	09180 Brite Hierarchies	09182 Protein families: genetic information processing	03110 Chaperones and folding catalysts [BR:ko03110]	dnaK	Heat shock 70 kDa protein
k141_1054239_2	10.8054	6.19024	1.45311	4.26001	2.04e-05	0.00143488	con28C	repair and recombination	incubation experiment	Bacteria	Proteobacteria	Gammaproteobacteria	Chromatiales	Unknown	Unknown	Unknown	09180 Brite Hierarchies	09182 Protein families: genetic information processing	03400 DNA repair and recombination proteins [BR:ko03400]	phrB	DNA photolyase
k141_1054726_1	11.4619	5.70633	1.86301	3.06295	0.00219165	0.0271636	con28C	Sulfur	incubation experiment	Bacteria	Proteobacteria	Betaproteobacteria	Hydrogenophilales	Hydrogenophilaceae	Sulfuricella	Unknown	09100 Metabolism	09102 Energy metabolism	00920 Sulfur metabolism [PATH:ko00920]	sqr	pyridine nucleotide-disulphide oxidoreductase
k141_1054874_1	43.3422	-6.41582	1.77176	-3.62115	0.000293297	0.00808149	con28C	Chaperones	field samples	Bacteria	Proteobacteria	Gammaproteobacteria	Chromatiales	Chromatiaceae	Thiocapsa	Unknown	09180 Brite Hierarchies	09182 Protein families: genetic information processing	03110 Chaperones and folding catalysts [BR:ko03110]	HSP20	Belongs to the small heat shock protein (HSP20) family
k141_1056627_3	47.0523	-2.32216	0.640202	-3.62723	0.000286476	0.00796187	con28C	Sulfur	field samples	Bacteria	Proteobacteria	Deltaproteobacteria	Misc. Deltaproteobacteria	Environmental Deltaproteobacteria	Unknown	Unknown	09100 Metabolism	09102 Energy metabolism	00920 Sulfur metabolism [PATH:ko00920]	ttrA	Belongs to the prokaryotic molybdopterin-containing oxidoreductase family
k141_10569_1	7.06798	5.47631	1.61053	3.40031	0.000673106	0.0134129	con28C	Nitrogen	incubation experiment	Bacteria	Bacteroidetes/Chlorobi group	Flavobacteria	Flavobacteriales	Cryomorphaceae	Fluviicola	Fluviicola taffensis DSM 16823	09100 Metabolism	09102 Energy metabolism	00910 Nitrogen metabolism [PATH:ko00910]	E1.4.1.4	Belongs to the Glu Leu Phe Val dehydrogenases family
k141_1057636_1	227.688	-4.6998	1.35996	-3.45585	0.000548568	0.0118579	con28C	Chaperones	field samples	Bacteria	Proteobacteria	Gammaproteobacteria	Chromatiales	Chromatiaceae	Unknown	Unknown	09180 Brite Hierarchies	09182 Protein families: genetic information processing	03110 Chaperones and folding catalysts [BR:ko03110]	HSP20	Belongs to the small heat shock protein (HSP20) family
k141_1058249_1	3.40604	5.40755	1.91755	2.82003	0.00480193	0.0426842	con28C	Chaperones	incubation experiment	Bacteria	Proteobacteria	Alphaproteobacteria	Rhodobacterales	Rhodobacteraceae	Roseobacter	Roseobacter CCS2	09180 Brite Hierarchies	09182 Protein families: genetic information processing	03110 Chaperones and folding catalysts [BR:ko03110]	degP	Belongs to the peptidase S1C family
k141_10586_1	15.6677	8.10678	1.78831	4.53321	5.81e-06	0.00062595	con28C	Nitrogen	incubation experiment	Bacteria	Actinobacteria	Acidimicrobiia	Acidimicrobiales	Acidimicrobiaceae	Ilumatobacter	Unknown	09100 Metabolism	09102 Energy metabolism	00910 Nitrogen metabolism [PATH:ko00910]	glnA	Glutamine synthetase, catalytic domain
k141_106341_1	7.18387	-6.75617	1.91646	-3.52534	0.000422932	0.0101189	con28C	Chaperones	field samples	Bacteria	Cyanobacteria	Cyanobacteria_X	SubsectionIV	FamilyIV_I	Anabaena	Anabaena 90	09180 Brite Hierarchies	09182 Protein families: genetic information processing	03110 Chaperones and folding catalysts [BR:ko03110]	HSP20	Belongs to the small heat shock protein (HSP20) family
k141_1064046_1	5.64126	6.27936	1.7634	3.56094	0.000369532	0.00930915	con28C	Chaperones	incubation experiment	Bacteria	Cyanobacteria	Cyanobacteria_X	SubsectionI	FamilyI_I	Cyanobacterium	Unknown	09180 Brite Hierarchies	09182 Protein families: genetic information processing	03110 Chaperones and folding catalysts [BR:ko03110]	GRPE	Participates actively in the response to hyperosmotic and heat shock by preventing the aggregation of stress-denatured proteins, in association with DnaK and GrpE. It is the nucleotide exchange factor for DnaK and may function as a thermosensor. Unfolded proteins bind initially to DnaJ
k141_1064779_1	41.3871	-6.18149	1.25158	-4.93894	7.85e-07	0.000150671	con28C	Chaperones	field samples	Bacteria	Proteobacteria	Alphaproteobacteria	Rhizobiales	Unknown	Unknown	Unknown	09180 Brite Hierarchies	09182 Protein families: genetic information processing	03110 Chaperones and folding catalysts [BR:ko03110]	HSP20	Belongs to the small heat shock protein (HSP20) family
k141_1064878_2	4.82348	5.64984	1.72596	3.27346	0.00106241	0.0176889	con28C	Chaperones	incubation experiment	Bacteria	Proteobacteria	Alphaproteobacteria	Rhodospirillales	Rhodospirillaceae	Unknown	Unknown	09180 Brite Hierarchies	09182 Protein families: genetic information processing	03110 Chaperones and folding catalysts [BR:ko03110]	ftsH	Acts as a processive, ATP-dependent zinc metallopeptidase for both cytoplasmic and membrane proteins. Plays a role in the quality control of integral membrane proteins
k141_1065084_1	19.0278	8.36677	1.95659	4.2762	1.9e-05	0.00136664	con28C	Nitrogen	incubation experiment	Bacteria	Cyanobacteria	Cyanobacteria_X	SubsectionIII	FamilyI	Oscillatoria	Unknown	09100 Metabolism	09102 Energy metabolism	00910 Nitrogen metabolism [PATH:ko00910]	glnA	Glutamine synthetase type III
k141_1065233_1	7.21585	-4.7182	1.68054	-2.80754	0.00499211	0.0436593	con28C	Sulfur	field samples	Bacteria	Proteobacteria	Deltaproteobacteria	Desulfobacterales	Desulfobacteraceae	Desulfococcus	Desulfococcus oleovorans Hxd3	09100 Metabolism	09102 Energy metabolism	00920 Sulfur metabolism [PATH:ko00920]	dsrA	TIGRFAM sulfite reductase, dissimilatory-type alpha subunit
k141_1067051_2	95.9717	4.99589	1.19986	4.16374	3.13e-05	0.00191467	con28C	Photosynthesis	incubation experiment	Bacteria	Cyanobacteria	Cyanobacteria_X	SubsectionI	FamilyI_I	Cyanobacterium	Cyanobacterium stanieri PCC 7202	09100 Metabolism	09102 Energy metabolism	00196 Photosynthesis - antenna proteins [PATH:ko00196]	cpcA	TIGRFAM phycocyanin, alpha subunit
k141_1067614_1	26.9193	-4.23708	1.29178	-3.28004	0.00103792	0.0174488	con28C	Chaperones	field samples	Bacteria	Chloroflexi	Anaerolineae	Anaerolineales	Anaerolineaceae	Anaerolinea	Unknown	09180 Brite Hierarchies	09182 Protein families: genetic information processing	03110 Chaperones and folding catalysts [BR:ko03110]	groEL	Prevents misfolding and promotes the refolding and proper assembly of unfolded polypeptides generated under stress conditions
k141_1070214_1	8.81242	6.43047	1.73366	3.70918	0.000207932	0.00648506	con28C	repair and recombination	incubation experiment	Bacteria	Bacteroidetes/Chlorobi group	Sphingobacteriia	Sphingobacteriales	Sphingobacteriaceae	Pedobacter	Unknown	09180 Brite Hierarchies	09182 Protein families: genetic information processing	03400 DNA repair and recombination proteins [BR:ko03400]	gyrB	A type II topoisomerase that negatively supercoils closed circular double-stranded (ds) DNA in an ATP-dependent manner to modulate DNA topology and maintain chromosomes in an underwound state. Negative supercoiling favors strand separation, and DNA replication, transcription, recombination and repair, all of which involve strand separation. Also able to catalyze the interconversion of other topol…
k141_107174_7	20.7261	4.94193	1.0684	4.62553	3.74e-06	0.000458457	con28C	repair and recombination	incubation experiment	Bacteria	Cyanobacteria	Cyanobacteria_X	SubsectionI	FamilyI_I	Cyanobacterium	Unknown	09180 Brite Hierarchies	09182 Protein families: genetic information processing	03400 DNA repair and recombination proteins [BR:ko03400]	ssb	Single-stranded DNA-binding protein
k141_1072367_5	13.1535	6.23468	1.78076	3.50114	0.00046328	0.0107043	con28C	repair and recombination	incubation experiment	Bacteria	Chloroflexi	Anaerolineae	Anaerolineales	Anaerolineaceae	Anaerolinea	Unknown	09180 Brite Hierarchies	09182 Protein families: genetic information processing	03400 DNA repair and recombination proteins [BR:ko03400]	rpoA	DNA-dependent RNA polymerase catalyzes the transcription of DNA into RNA using the four ribonucleoside triphosphates as substrates
k141_1072910_1	4.05228	5.39177	1.75845	3.06621	0.00216794	0.0270131	con28C	Nitrogen	incubation experiment	Bacteria	Chlamydiae/Verrucomicrobia group	Verrucomicrobia	Methylacidiphilales	Unknown	Unknown	Unknown	09100 Metabolism	09102 Energy metabolism	00910 Nitrogen metabolism [PATH:ko00910]	pmoC-amoC	methane monooxygenase subunit C
k141_1073290_4	14.2306	-3.62141	1.24415	-2.91074	0.00360574	0.0361994	con28C	Sulfur	field samples	Bacteria	Proteobacteria	Deltaproteobacteria	Syntrophobacterales	Syntrophaceae	Desulfomonile	Desulfomonile tiedjei DSM 6799	09100 Metabolism	09102 Energy metabolism	00920 Sulfur metabolism [PATH:ko00920]	aprA	reductase alpha subunit
k141_1073636_1	7.07513	-6.91496	2.18125	-3.17019	0.00152342	0.0219391	con28C	Chaperones	field samples	Bacteria	Proteobacteria	Gammaproteobacteria	Chromatiales	Chromatiaceae	Unknown	Unknown	09180 Brite Hierarchies	09182 Protein families: genetic information processing	03110 Chaperones and folding catalysts [BR:ko03110]	HSP20	Belongs to the small heat shock protein (HSP20) family
k141_107396_2	5.43467	5.55534	1.98458	2.79925	0.00512209	0.0443311	con28C	repair and recombination	incubation experiment	Bacteria	Proteobacteria	Gammaproteobacteria	Chromatiales	Ectothiorhodospiraceae	Thioalkalivibrio	Unknown	09180 Brite Hierarchies	09182 Protein families: genetic information processing	03400 DNA repair and recombination proteins [BR:ko03400]	gyrA	A type II topoisomerase that negatively supercoils closed circular double-stranded (ds) DNA in an ATP-dependent manner to modulate DNA topology and maintain chromosomes in an underwound state. Negative supercoiling favors strand separation, and DNA replication, transcription, recombination and repair, all of which involve strand separation. Also able to catalyze the interconversion of other topol…
k141_1075967_1	4.03757	5.7932	1.7885	3.23915	0.00119888	0.0190493	con28C	repair and recombination	incubation experiment	Bacteria	Actinobacteria	Acidimicrobiia	Acidimicrobiales	Acidimicrobiaceae	Ilumatobacter	Ilumatobacter coccineus YM16-304	09180 Brite Hierarchies	09182 Protein families: genetic information processing	03400 DNA repair and recombination proteins [BR:ko03400]	rpoC	DNA-dependent RNA polymerase catalyzes the transcription of DNA into RNA using the four ribonucleoside triphosphates as substrates
k141_1076272_3	6.90553	6.85398	2.12559	3.22451	0.00126189	0.0196195	con28C	Sulfur	incubation experiment	Bacteria	Proteobacteria	Betaproteobacteria	Rhodocyclales	Rhodocyclaceae	Unknown	Unknown	09100 Metabolism	09102 Energy metabolism	00920 Sulfur metabolism [PATH:ko00920]	soxZ	PFAM Sulphur oxidation protein SoxZ
k141_1076318_1	4.21381	5.70967	1.61668	3.53172	0.000412861	0.0099718	con28C	Photosynthesis	incubation experiment	Bacteria	Bacteroidetes/Chlorobi group	Flavobacteria	Flavobacteriales	Cryomorphaceae	Fluviicola	Unknown	09100 Metabolism	09102 Energy metabolism	00195 Photosynthesis [PATH:ko00195]	ATPF1B	Produces ATP from ADP in the presence of a proton gradient across the membrane. The catalytic sites are hosted primarily by the beta subunits
k141_1077345_5	3.2398	4.72057	1.58597	2.97645	0.00291604	0.0320263	con28C	repair and recombination	incubation experiment	Bacteria	unclassified Bacteria	unclassified_Bacteria_X	unclassified_Bacteria_XX	candidate division OP8	unclassified candidate division OP8	Unknown	09180 Brite Hierarchies	09182 Protein families: genetic information processing	03400 DNA repair and recombination proteins [BR:ko03400]	radA	DNA-dependent ATPase involved in processing of recombination intermediates, plays a role in repairing DNA breaks. Stimulates the branch migration of RecA-mediated strand transfer reactions, allowing the 3' invading strand to extend heteroduplex DNA faster. Binds ssDNA in the presence of ADP but not other nucleotides, has ATPase activity that is stimulated by ssDNA and various branched DNA structu…
k141_1078407_2	11.0894	-7.46931	1.86914	-3.99612	6.44e-05	0.00308517	con28C	Chaperones	field samples	Bacteria	Cyanobacteria	Cyanobacteria_X	SubsectionI	FamilyI_I	Cyanothece	Unknown	09180 Brite Hierarchies	09182 Protein families: genetic information processing	03110 Chaperones and folding catalysts [BR:ko03110]	HSP20	Belongs to the small heat shock protein (HSP20) family
k141_1078950_1	28.3362	6.95015	1.29931	5.34911	8.84e-08	3.09e-05	con28C	Sulfur	incubation experiment	Bacteria	Aquificae	Aquificae_X	Aquificales	Hydrogenothermaceae	Unknown	Unknown	09100 Metabolism	09102 Energy metabolism	00920 Sulfur metabolism [PATH:ko00920]	sqr	PFAM FAD-dependent pyridine nucleotide-disulphide oxidoreductase
k141_1081_1	208.968	3.50298	1.22887	2.85057	0.00436416	0.0404296	con28C	Photosynthesis	incubation experiment	Bacteria	Cyanobacteria	Cyanobacteria_X	SubsectionI	FamilyI_III_II	Unknown	Unknown	09100 Metabolism	09102 Energy metabolism	00195 Photosynthesis [PATH:ko00195]	petF	Ferredoxin
k141_1082905_2	314.54	5.32464	1.47334	3.61399	0.000301519	0.0082193	con28C	Photosynthesis	incubation experiment	Bacteria	Cyanobacteria	Cyanobacteria_X	SubsectionIII	FamilyI	Oscillatoria	Unknown	09100 Metabolism	09102 Energy metabolism	00196 Photosynthesis - antenna proteins [PATH:ko00196]	apcE	Belongs to the phycobilisome linker protein family
k141_1083100_2	5.21684	5.82177	1.94678	2.99046	0.0027856	0.0311753	con28C	Sulfur	incubation experiment	Bacteria	Proteobacteria	Deltaproteobacteria	Syntrophobacterales	Syntrophobacteraceae	Syntrophobacter	Unknown	09100 Metabolism	09102 Energy metabolism	00920 Sulfur metabolism [PATH:ko00920]	cysK	Belongs to the cysteine synthase cystathionine beta- synthase family
k141_108346_4	10.6621	4.54979	1.63975	2.77468	0.00552565	0.0462866	con28C	repair and recombination	incubation experiment	Bacteria	Proteobacteria	Deltaproteobacteria	Desulfobacterales	Desulfobacteraceae	Desulfococcus	Unknown	09180 Brite Hierarchies	09182 Protein families: genetic information processing	03400 DNA repair and recombination proteins [BR:ko03400]	rpoB	DNA-dependent RNA polymerase catalyzes the transcription of DNA into RNA using the four ribonucleoside triphosphates as substrates
k141_1083909_1	9.65121	3.83937	1.1958	3.2107	0.00132412	0.0201869	con28C	repair and recombination	incubation experiment	Bacteria	Bacteroidetes/Chlorobi group	Bacteroidia	Bacteroidales	Marinilabiaceae	Anaerophaga	Thermophagus xiamenensis	09180 Brite Hierarchies	09182 Protein families: genetic information processing	03400 DNA repair and recombination proteins [BR:ko03400]	rpoB	DNA-dependent RNA polymerase catalyzes the transcription of DNA into RNA using the four ribonucleoside triphosphates as substrates
k141_1084070_1	4.83511	6.12771	2.1384	2.86555	0.00416282	0.0393267	con28C	Chaperones	incubation experiment	Bacteria	Proteobacteria	Gammaproteobacteria	Chromatiales	Chromatiaceae	Unknown	Unknown	09180 Brite Hierarchies	09182 Protein families: genetic information processing	03110 Chaperones and folding catalysts [BR:ko03110]	HSP20	Belongs to the small heat shock protein (HSP20) family
k141_1084511_2	3.77787	5.28143	1.905	2.7724	0.00556442	0.0464648	con28C	Sulfur	incubation experiment	Bacteria	Proteobacteria	Betaproteobacteria	Nitrosomonadales	Gallionellaceae	Sideroxydans	Sideroxydans lithotrophicus ES-1	09100 Metabolism	09102 Energy metabolism	00920 Sulfur metabolism [PATH:ko00920]	aprB	Adenosine-5'-phosphosulfate reductase beta subunit
k141_1084511_3	12.5899	6.35259	1.82928	3.47274	0.00051518	0.0114117	con28C	Sulfur	incubation experiment	Bacteria	Proteobacteria	Betaproteobacteria	Nitrosomonadales	Gallionellaceae	Sideroxydans	Sideroxydans lithotrophicus ES-1	09100 Metabolism	09102 Energy metabolism	00920 Sulfur metabolism [PATH:ko00920]	aprA	PFAM fumarate reductase succinate dehydrogenase flavoprotein domain protein
k141_1084644_7	6.39628	5.7698	1.97413	2.9227	0.00347008	0.0354018	con28C	Photosynthesis	incubation experiment	Bacteria	Cyanobacteria	Cyanobacteria_X	SubsectionIV	FamilyIV_I	Anabaena	Anabaena 90	09100 Metabolism	09102 Energy metabolism	00196 Photosynthesis - antenna proteins [PATH:ko00196]	cpcB	Phycocyanin beta subunit
k141_1088273_1	12.8089	4.79625	1.47895	3.243	0.00118277	0.0188831	con28C	Photosynthesis	incubation experiment	Bacteria	Proteobacteria	Gammaproteobacteria	Thiotrichales	Thiotrichaceae	Beggiatoa	Beggiatoa PS	09100 Metabolism	09102 Energy metabolism	00195 Photosynthesis [PATH:ko00195]	ATPF1B	Produces ATP from ADP in the presence of a proton gradient across the membrane. The catalytic sites are hosted primarily by the beta subunits
k141_1089161_2	12.8716	6.0526	1.57231	3.84951	0.000118355	0.00455638	con28C	Chaperones	incubation experiment	Bacteria	Cyanobacteria	Cyanobacteria_X	SubsectionI	FamilyI_I	Cyanobium	Cyanobium gracile PCC 6307	09180 Brite Hierarchies	09182 Protein families: genetic information processing	03110 Chaperones and folding catalysts [BR:ko03110]	ftsH	Acts as a processive, ATP-dependent zinc metallopeptidase for both cytoplasmic and membrane proteins. Plays a role in the quality control of integral membrane proteins
k141_1090192_1	6.50603	-6.47961	1.75321	-3.69586	0.000219144	0.0067002	con28C	Chaperones	field samples	Archaea	Euryarchaeota	Methanomicrobia	Methanosarcinales	Methanosaetaceae	Unknown	Unknown	09180 Brite Hierarchies	09182 Protein families: genetic information processing	03110 Chaperones and folding catalysts [BR:ko03110]	cct	Belongs to the TCP-1 chaperonin family
k141_1090342_1	3.01581	-5.51033	2.00024	-2.75483	0.00587227	0.0479077	con28C	Chaperones	field samples	Bacteria	Proteobacteria	Alphaproteobacteria	Rhizobiales	Unknown	Unknown	Unknown	09180 Brite Hierarchies	09182 Protein families: genetic information processing	03110 Chaperones and folding catalysts [BR:ko03110]	HSP20	Belongs to the small heat shock protein (HSP20) family
k141_1090435_1	4.05634	-5.9388	2.00727	-2.95864	0.00309003	0.0331413	con28C	Chaperones	field samples	Bacteria	Proteobacteria	Alphaproteobacteria	Rhizobiales	Rhizobiaceae	Unknown	Unknown	09180 Brite Hierarchies	09182 Protein families: genetic information processing	03110 Chaperones and folding catalysts [BR:ko03110]	HSP20	Belongs to the small heat shock protein (HSP20) family
k141_1091512_1	6.54556	6.4585	1.739	3.71391	0.000204078	0.00641008	con28C	repair and recombination	incubation experiment	Bacteria	Bacteroidetes/Chlorobi group	Flavobacteria	Flavobacteriales	Cryomorphaceae	Fluviicola	Fluviicola taffensis DSM 16823	09180 Brite Hierarchies	09182 Protein families: genetic information processing	03400 DNA repair and recombination proteins [BR:ko03400]	E1.17.4.1A	Catalyzes the reduction of ribonucleotides to deoxyribonucleotides. May function to provide a pool of deoxyribonucleotide precursors for DNA repair during oxygen limitation and or for immediate growth after restoration of oxygen
k141_1092687_2	2.98036	5.15157	1.81378	2.84025	0.00450788	0.0411533	con28C	repair and recombination	incubation experiment	Bacteria	Proteobacteria	Betaproteobacteria	Burkholderiales	Comamonadaceae	Hylemonella	Hylemonella gracilis ATCC 19624	09180 Brite Hierarchies	09182 Protein families: genetic information processing	03400 DNA repair and recombination proteins [BR:ko03400]	E1.17.4.1B	Provides the precursors necessary for DNA synthesis. Catalyzes the biosynthesis of deoxyribonucleotides from the corresponding ribonucleotides
k141_109414_1	11.3496	6.81385	1.64517	4.14172	3.45e-05	0.00203871	con28C	Chaperones	incubation experiment	Bacteria	Bacteroidetes/Chlorobi group	Cytophagia	Cytophagales	Cyclobacteriaceae	Unknown	Unknown	09180 Brite Hierarchies	09182 Protein families: genetic information processing	03110 Chaperones and folding catalysts [BR:ko03110]	dnaK	Heat shock 70 kDa protein
k141_1095082_3	5.64831	6.25675	1.87514	3.33668	0.000847858	0.0154348	con28C	Photosynthesis	incubation experiment	Bacteria	Cyanobacteria	Cyanobacteria_X	SubsectionIV	FamilyIV_I	Nodularia	Nodularia spumigena CCY9414	09100 Metabolism	09102 Energy metabolism	00196 Photosynthesis - antenna proteins [PATH:ko00196]	apcB	allophycocyanin beta subunit
k141_1095861_1	29.6765	-7.02069	1.48014	-4.74327	2.1e-06	0.000305858	con28C	Sulfur	field samples	Bacteria	Proteobacteria	Deltaproteobacteria	Desulfobacterales	Desulfobacteraceae	Desulfatibacillum	Desulfatibacillum alkenivorans AK-01	09100 Metabolism	09102 Energy metabolism	00920 Sulfur metabolism [PATH:ko00920]	aprA	reductase alpha subunit
k141_1096035_1	14.7711	5.793	1.47704	3.92204	8.78e-05	0.00376639	con28C	Photosynthesis	incubation experiment	Bacteria	Cyanobacteria	Cyanobacteria_X	SubsectionIII	FamilyI	Oscillatoria	Oscillatoria nigro-viridis PCC 7112	09100 Metabolism	09102 Energy metabolism	00195 Photosynthesis [PATH:ko00195]	psaA	PsaA and PsaB bind P700, the primary electron donor of photosystem I (PSI), as well as the electron acceptors A0, A1 and FX. PSI is a plastocyanin cytochrome c6-ferredoxin oxidoreductase, converting photonic excitation into a charge separation, which transfers an electron from the donor P700 chlorophyll pair to the spectroscopically characterized acceptors A0, A1, FX, FA and FB in turn. Oxidized …
k141_1096637_1	11.6612	7.64557	2.43118	3.14479	0.00166204	0.023078	con28C	Photosynthesis	incubation experiment	Bacteria	Cyanobacteria	Cyanobacteria_X	SubsectionIII	FamilyI	Lyngbya	Lyngbya PCC 8106	09100 Metabolism	09102 Energy metabolism	00195 Photosynthesis [PATH:ko00195]	psaE	Stabilizes the interaction between PsaC and the PSI core, assists the docking of the ferredoxin to PSI and interacts with ferredoxin-NADP oxidoreductase
k141_109741_1	21.4937	-5.4077	1.45836	-3.70807	0.000208848	0.00649835	con28C	Chaperones	field samples	Bacteria	Proteobacteria	Alphaproteobacteria	Rhodobacterales	unclassified Rhodobacterales	Unknown	Unknown	09180 Brite Hierarchies	09182 Protein families: genetic information processing	03110 Chaperones and folding catalysts [BR:ko03110]	HSP20	Belongs to the small heat shock protein (HSP20) family
k141_1098550_1	13.5125	4.10561	1.28402	3.19746	0.00138645	0.0207216	con28C	Photosynthesis	incubation experiment	Bacteria	Cyanobacteria	Cyanobacteria_X	SubsectionI	FamilyI_I	Cyanobium	Cyanobium gracile PCC 6307	09100 Metabolism	09102 Energy metabolism	00195 Photosynthesis [PATH:ko00195]	psaK	Photosystem I reaction center subunit PsaK
k141_1098823_1	3.35802	5.85297	1.87192	3.12672	0.00176768	0.0239191	con28C	Photosynthesis	incubation experiment	Bacteria	Proteobacteria	Betaproteobacteria	Burkholderiales	Comamonadaceae	Rubrivivax	Rubrivivax gelatinosus IL144	09100 Metabolism	09102 Energy metabolism	00195 Photosynthesis [PATH:ko00195]	ATPF1G	Produces ATP from ADP in the presence of a proton gradient across the membrane. The gamma chain is believed to be important in regulating ATPase activity and the flow of protons through the CF(0) complex
k141_1099520_1	12.3271	5.73563	1.38072	4.1541	3.27e-05	0.00196858	con28C	Nitrogen	incubation experiment	Bacteria	Proteobacteria	Betaproteobacteria	Hydrogenophilales	Hydrogenophilaceae	Thiobacillus	Thiobacillus denitrificans ATCC 25259	09100 Metabolism	09102 Energy metabolism	00910 Nitrogen metabolism [PATH:ko00910]	gltB	Conserved region in glutamate synthase
k141_1099858_5	3.30824	4.89456	1.65893	2.95043	0.00317329	0.0336281	con28C	repair and recombination	incubation experiment	Bacteria	Bacteroidetes/Chlorobi group	Sphingobacteriia	Sphingobacteriales	Sphingobacteriaceae	Unknown	Unknown	09180 Brite Hierarchies	09182 Protein families: genetic information processing	03400 DNA repair and recombination proteins [BR:ko03400]	rpoB	DNA-dependent RNA polymerase catalyzes the transcription of DNA into RNA using the four ribonucleoside triphosphates as substrates
k141_109988_1	28.827	-4.62092	1.31547	-3.51275	0.000443495	0.0104245	con28C	Chaperones	field samples	Bacteria	Proteobacteria	Alphaproteobacteria	Rhizobiales	Unknown	Unknown	Unknown	09180 Brite Hierarchies	09182 Protein families: genetic information processing	03110 Chaperones and folding catalysts [BR:ko03110]	HSP20	Belongs to the small heat shock protein (HSP20) family
k141_1101029_1	10.9081	6.16049	1.59955	3.8514	0.000117443	0.00453744	con28C	Chaperones	incubation experiment	Bacteria	Planctomycetes	Planctomycetacia	Planctomycetales	Planctomycetaceae	Planctomyces	Unknown	09180 Brite Hierarchies	09182 Protein families: genetic information processing	03110 Chaperones and folding catalysts [BR:ko03110]	dnaK	unfolded protein binding
k141_1101082_1	5.31242	6.44197	2.32372	2.77227	0.00556666	0.0464714	con28C	Photosynthesis	incubation experiment	Bacteria	Cyanobacteria	Cyanobacteria_X	Unknown	Unknown	Unknown	Unknown	09100 Metabolism	09102 Energy metabolism	00196 Photosynthesis - antenna proteins [PATH:ko00196]	apcC	Rod linker protein, associated with allophycocyanin. Linker polypeptides determine the state of aggregation and the location of the disk-shaped phycobiliprotein units within the phycobilisome and modulate their spectroscopic properties in order to mediate a directed and optimal energy transfer
k141_1101082_2	19.6219	5.4383	1.54188	3.52705	0.000420217	0.0100778	con28C	Photosynthesis	incubation experiment	Bacteria	Cyanobacteria	Cyanobacteria_X	SubsectionI	FamilyI_I	Cyanothece	Cyanothece PCC 7425	09100 Metabolism	09102 Energy metabolism	00196 Photosynthesis - antenna proteins [PATH:ko00196]	apcB	allophycocyanin beta subunit
k141_1101819_1	3.85327	5.57747	1.73107	3.22197	0.00127311	0.0197311	con28C	Photosynthesis	incubation experiment	Bacteria	Cyanobacteria	Cyanobacteria_X	SubsectionIII	FamilyI	Oscillatoria	Oscillatoria formosa PCC 6407	09100 Metabolism	09102 Energy metabolism	00195 Photosynthesis [PATH:ko00195]	psbA	Photosystem II (PSII) is a light-driven water plastoquinone oxidoreductase that uses light energy to abstract electrons from H(2)O, generating O(2) and a proton gradient subsequently used for ATP formation. It consists of a core antenna complex that captures photons, and an electron transfer chain that converts photonic excitation into a charge separation. The D1 D2 (PsbA PsbA) reaction center he…
k141_1103609_3	6.81832	6.27185	1.56546	4.00639	6.17e-05	0.00300128	con28C	Sulfur	incubation experiment	Bacteria	Proteobacteria	Gammaproteobacteria	Chromatiales	Chromatiaceae	Thiocystis	Unknown	09100 Metabolism	09102 Energy metabolism	00920 Sulfur metabolism [PATH:ko00920]	dmsB	PFAM 4Fe-4S ferredoxin, iron-sulfur binding domain protein
k141_1104106_1	7.63038	5.55726	1.85957	2.98847	0.00280379	0.0313027	con28C	Photosynthesis	incubation experiment	Bacteria	Cyanobacteria	Cyanobacteria_X	SubsectionIII	FamilyI	Leptolyngbya	Leptolyngbya PCC 6406	09100 Metabolism	09102 Energy metabolism	00195 Photosynthesis [PATH:ko00195]	psbA	Photosystem II (PSII) is a light-driven water plastoquinone oxidoreductase that uses light energy to abstract electrons from H(2)O, generating O(2) and a proton gradient subsequently used for ATP formation. It consists of a core antenna complex that captures photons, and an electron transfer chain that converts photonic excitation into a charge separation. The D1 D2 (PsbA PsbA) reaction center he…
k141_1104735_1	32.9052	-2.98183	0.967623	-3.08161	0.00205887	0.0261824	con28C	Chaperones	field samples	Bacteria	Proteobacteria	Gammaproteobacteria	Chromatiales	Unknown	Unknown	Unknown	09180 Brite Hierarchies	09182 Protein families: genetic information processing	03110 Chaperones and folding catalysts [BR:ko03110]	HSP20	Belongs to the small heat shock protein (HSP20) family
k141_1107143_1	25.2963	-5.03688	1.36555	-3.68853	0.000225556	0.0068287	con28C	Chaperones	field samples	Bacteria	Proteobacteria	Gammaproteobacteria	Chromatiales	Chromatiaceae	Unknown	Unknown	09180 Brite Hierarchies	09182 Protein families: genetic information processing	03110 Chaperones and folding catalysts [BR:ko03110]	HSP20	Belongs to the small heat shock protein (HSP20) family
k141_1107775_1	44.0264	3.57547	1.23692	2.89061	0.00384491	0.0375954	con28C	Sulfur	incubation experiment	Bacteria	Proteobacteria	Betaproteobacteria	Hydrogenophilales	Hydrogenophilaceae	Thiobacillus	Unknown	09100 Metabolism	09102 Energy metabolism	00920 Sulfur metabolism [PATH:ko00920]	soxA	Thiosulfate-oxidizing multienzyme system protein SoxA
k141_1111571_1	18.4971	-8.31933	2.67545	-3.1095	0.00187401	0.0247668	con28C	Chaperones	field samples	Bacteria	Proteobacteria	Gammaproteobacteria	Chromatiales	Chromatiaceae	Unknown	Unknown	09180 Brite Hierarchies	09182 Protein families: genetic information processing	03110 Chaperones and folding catalysts [BR:ko03110]	HSP20	Belongs to the small heat shock protein (HSP20) family
k141_1112380_1	15.9896	5.58053	1.95965	2.84771	0.00440344	0.0406339	con28C	Photosynthesis	incubation experiment	Bacteria	Cyanobacteria	Cyanobacteria_X	SubsectionIII	FamilyI	Trichodesmium	Trichodesmium erythraeum IMS101	09100 Metabolism	09102 Energy metabolism	00195 Photosynthesis [PATH:ko00195]	psbB	One of the components of the core complex of photosystem II (PSII). It binds chlorophyll and helps catalyze the primary light-induced photochemical processes of PSII. PSII is a light- driven water plastoquinone oxidoreductase, using light energy to abstract electrons from H(2)O, generating O(2) and a proton gradient subsequently used for ATP formation
k141_1112815_5	15.3521	4.25981	1.27827	3.33248	0.00086077	0.0155696	con28C	repair and recombination	incubation experiment	Bacteria	Proteobacteria	Gammaproteobacteria	Chromatiales	Chromatiaceae	Thioflavicoccus	Thioflavicoccus mobilis 8321	09180 Brite Hierarchies	09182 Protein families: genetic information processing	03400 DNA repair and recombination proteins [BR:ko03400]	E1.17.4.1A	Provides the precursors necessary for DNA synthesis. Catalyzes the biosynthesis of deoxyribonucleotides from the corresponding ribonucleotides
k141_1113082_1	2029.86	-3.31059	0.911978	-3.63012	0.000283294	0.00790959	con28C	Photosynthesis	field samples	Bacteria	Proteobacteria	Alphaproteobacteria	Rhizobiales	Xanthobacteraceae	Starkeya	Unknown	09100 Metabolism	09102 Energy metabolism	00195 Photosynthesis [PATH:ko00195]	ATPF1A	Produces ATP from ADP in the presence of a proton gradient across the membrane. The alpha chain is a regulatory subunit
k141_1114770_1	61.787	6.36187	1.18289	5.37824	7.52e-08	2.73e-05	con28C	Chaperones	incubation experiment	Bacteria	Bacteroidetes/Chlorobi group	Ignavibacteriae	Ignavibacteriales	Melioribacteraceae	Unknown	Unknown	09180 Brite Hierarchies	09182 Protein families: genetic information processing	03110 Chaperones and folding catalysts [BR:ko03110]	degP	self proteolysis
k141_1114781_1	9.75023	5.55427	1.78627	3.10943	0.00187448	0.0247717	con28C	Sulfur	incubation experiment	Bacteria	Aquificae	Aquificae_X	Aquificales	Hydrogenothermaceae	Unknown	Unknown	09100 Metabolism	09102 Energy metabolism	00920 Sulfur metabolism [PATH:ko00920]	sqr	PFAM FAD-dependent pyridine nucleotide-disulphide oxidoreductase
k141_1116388_1	4.27803	6.07982	2.20036	2.7631	0.00572547	0.0471777	con28C	Photosynthesis	incubation experiment	Bacteria	Unknown	Unknown	Unknown	Unknown	Unknown	Unknown	09100 Metabolism	09102 Energy metabolism	00195 Photosynthesis [PATH:ko00195]	psbD	Photosystem II (PSII) is a light-driven water plastoquinone oxidoreductase that uses light energy to abstract electrons from H(2)O, generating O(2) and a proton gradient subsequently used for ATP formation. It consists of a core antenna complex that captures photons, and an electron transfer chain that converts photonic excitation into a charge separation. The D1 D2 (PsbA PsbA) reaction center he…
k141_111760_1	14.5071	5.75449	1.5367	3.74471	0.0001806	0.00594946	con28C	Sulfur	incubation experiment	Bacteria	Proteobacteria	Gammaproteobacteria	unclassified Gammaproteobacteria	sulfur-oxidizing symbionts	Endoriftia	Endoriftia persephone 'Hot96_1+Hot96_2'	09100 Metabolism	09102 Energy metabolism	00920 Sulfur metabolism [PATH:ko00920]	aprB	Adenosine-5'-phosphosulfate reductase beta subunit
k141_1119208_1	426.557	-6.40863	0.999166	-6.41398	1.42e-10	2.25e-07	con28C	Chaperones	field samples	Bacteria	Proteobacteria	Gammaproteobacteria	Chromatiales	Chromatiaceae	Unknown	Unknown	09180 Brite Hierarchies	09182 Protein families: genetic information processing	03110 Chaperones and folding catalysts [BR:ko03110]	HSP20	Belongs to the small heat shock protein (HSP20) family
k141_1119215_1	104.955	-7.28761	0.969425	-7.51745	5.59e-14	4.05e-10	con28C	Chaperones	field samples	Bacteria	Proteobacteria	Gammaproteobacteria	Chromatiales	Chromatiaceae	Unknown	Unknown	09180 Brite Hierarchies	09182 Protein families: genetic information processing	03110 Chaperones and folding catalysts [BR:ko03110]	HSP20	Belongs to the small heat shock protein (HSP20) family
k141_1127649_1	4.02258	5.98779	2.04489	2.92818	0.00340957	0.0350429	con28C	Sulfur	incubation experiment	Bacteria	Proteobacteria	Gammaproteobacteria	unclassified Gammaproteobacteria	sulfur-oxidizing symbionts	Unknown	Unknown	09100 Metabolism	09102 Energy metabolism	00920 Sulfur metabolism [PATH:ko00920]	aprA	Succinate dehydrogenase fumarate reductase, flavoprotein subunit
k141_1128356_1	63.1538	3.7586	1.16877	3.21586	0.00130054	0.0199816	con28C	Photosynthesis	incubation experiment	Bacteria	Cyanobacteria	Cyanobacteria_X	SubsectionI	FamilyI_I	Unknown	Unknown	09100 Metabolism	09102 Energy metabolism	00195 Photosynthesis [PATH:ko00195]	psbD	Photosystem II (PSII) is a light-driven water plastoquinone oxidoreductase that uses light energy to abstract electrons from H(2)O, generating O(2) and a proton gradient subsequently used for ATP formation. It consists of a core antenna complex that captures photons, and an electron transfer chain that converts photonic excitation into a charge separation. The D1 D2 (PsbA PsbA) reaction center he…
k141_1131837_1	49.6672	-2.40472	0.865253	-2.77921	0.00544908	0.0459111	con28C	Sulfur	field samples	Bacteria	Proteobacteria	Deltaproteobacteria	Misc. Deltaproteobacteria	Environmental Deltaproteobacteria	Uncultured Deltaproteobacteria	Unknown	09100 Metabolism	09102 Energy metabolism	00920 Sulfur metabolism [PATH:ko00920]	aprA	PFAM fumarate reductase succinate dehydrogenase flavoprotein domain protein
k141_1134108_1	3.16175	5.57262	2.01939	2.75955	0.00578805	0.0474775	con28C	Nitrogen	incubation experiment	Bacteria	Proteobacteria	Deltaproteobacteria	Desulfobacterales	Desulfobacteraceae	Desulfatibacillum	Unknown	09100 Metabolism	09102 Energy metabolism	00910 Nitrogen metabolism [PATH:ko00910]	glnA	PFAM Glutamine synthetase, catalytic
k141_1135943_2	5.13161	5.91531	2.12237	2.78712	0.00531789	0.0452681	con28C	repair and recombination	incubation experiment	Bacteria	Proteobacteria	Gammaproteobacteria	Pseudomonadales	Pseudomonadaceae	Pseudomonas	Unknown	09180 Brite Hierarchies	09182 Protein families: genetic information processing	03400 DNA repair and recombination proteins [BR:ko03400]	rpoA	DNA-dependent RNA polymerase catalyzes the transcription of DNA into RNA using the four ribonucleoside triphosphates as substrates
k141_113674_1	5.82078	4.5477	1.5995	2.8432	0.00446633	0.040944	con28C	Sulfur	incubation experiment	Bacteria	Cyanobacteria	Cyanobacteria_X	SubsectionI	FamilyI_I	Synechococcus	Unknown	09100 Metabolism	09102 Energy metabolism	00920 Sulfur metabolism [PATH:ko00920]	sat	Belongs to the sulfate adenylyltransferase family
k141_1138724_1	16.0915	7.97424	2.15396	3.70213	0.000213793	0.00659703	con28C	Photosynthesis	incubation experiment	Bacteria	Cyanobacteria	Cyanobacteria_X	SubsectionI	FamilyI_I	Synechococcus	Unknown	09100 Metabolism	09102 Energy metabolism	00195 Photosynthesis [PATH:ko00195]	psbY	Manganese-binding polypeptide with L-arginine metabolizing enzyme activity. Component of the core of photosystem II
k141_113924_1	8.24561	4.19989	1.42547	2.94632	0.00321578	0.0338947	con28C	Sulfur	incubation experiment	Bacteria	Proteobacteria	Alphaproteobacteria	Rhizobiales	Unknown	Unknown	Unknown	09100 Metabolism	09102 Energy metabolism	00920 Sulfur metabolism [PATH:ko00920]	soxZ	PFAM Sulphur oxidation protein SoxZ
k141_1139763_1	4.41503	5.73232	1.74274	3.28925	0.00100455	0.0170938	con28C	Nitrogen	incubation experiment	Bacteria	Bacteroidetes/Chlorobi group	Flavobacteria	Flavobacteriales	Cryomorphaceae	Fluviicola	Fluviicola taffensis DSM 16823	09100 Metabolism	09102 Energy metabolism	00910 Nitrogen metabolism [PATH:ko00910]	E1.4.1.4	Belongs to the Glu Leu Phe Val dehydrogenases family
k141_1141171_2	18.0163	4.10076	1.30724	3.13696	0.00170711	0.0234323	con28C	Sulfur	incubation experiment	Bacteria	Cyanobacteria	Cyanobacteria_X	SubsectionI	FamilyI_I	Cyanobacterium	Cyanobacterium stanieri PCC 7202	09100 Metabolism	09102 Energy metabolism	00920 Sulfur metabolism [PATH:ko00920]	sir	Belongs to the nitrite and sulfite reductase 4Fe-4S domain family
k141_1141171_3	7.21636	5.16569	1.63867	3.15237	0.0016195	0.0227334	con28C	Sulfur	incubation experiment	Bacteria	Cyanobacteria	Cyanobacteria_X	SubsectionI	FamilyI_I	Cyanobacterium	Cyanobacterium aponinum PCC 10605	09100 Metabolism	09102 Energy metabolism	00920 Sulfur metabolism [PATH:ko00920]	cysH	Belongs to the PAPS reductase family. CysH subfamily
k141_1141840_1	11.5205	6.83113	2.47067	2.76489	0.00569428	0.047021	con28C	Chaperones	incubation experiment	Bacteria	Proteobacteria	Gammaproteobacteria	Chromatiales	Chromatiaceae	Unknown	Unknown	09180 Brite Hierarchies	09182 Protein families: genetic information processing	03110 Chaperones and folding catalysts [BR:ko03110]	HSP20	Belongs to the small heat shock protein (HSP20) family
k141_1143684_2	3.2411	5.21746	1.73924	2.99985	0.00270112	0.030642	con28C	Nitrogen	incubation experiment	Bacteria	Proteobacteria	Alphaproteobacteria	Rhizobiales	Rhizobiaceae	Rhizobium	Unknown	09100 Metabolism	09102 Energy metabolism	00910 Nitrogen metabolism [PATH:ko00910]	arcC	Belongs to the carbamate kinase family
k141_1149293_1	6.48979	6.35673	2.12081	2.99731	0.00272375	0.0307927	con28C	Sulfur	incubation experiment	Bacteria	Proteobacteria	Gammaproteobacteria	unclassified Gammaproteobacteria	sulfur-oxidizing symbionts	Unknown	Unknown	09100 Metabolism	09102 Energy metabolism	00920 Sulfur metabolism [PATH:ko00920]	aprA	Succinate dehydrogenase fumarate reductase, flavoprotein subunit
k141_1150346_1	7.83017	5.75858	1.71779	3.35232	0.000801384	0.0149258	con28C	Nitrogen	incubation experiment	Bacteria	Proteobacteria	Gammaproteobacteria	Chromatiales	Chromatiaceae	Unknown	Unknown	09100 Metabolism	09102 Energy metabolism	00910 Nitrogen metabolism [PATH:ko00910]	gltB	glutamate synthase
k141_1150827_1	4.33824	-4.97735	1.73488	-2.86898	0.00411792	0.0390784	con28C	Chaperones	field samples	Bacteria	unclassified Bacteria	unclassified_Bacteria_X	unclassified_Bacteria_XX	Poribacteria_Family	Unknown	Unknown	09180 Brite Hierarchies	09182 Protein families: genetic information processing	03110 Chaperones and folding catalysts [BR:ko03110]	HSP20	Belongs to the small heat shock protein (HSP20) family
k141_1151233_1	9.57691	7.22899	2.12494	3.40197	0.000669017	0.0133664	con28C	Nitrogen	incubation experiment	Bacteria	Bacteroidetes/Chlorobi group	Flavobacteria	Flavobacteriales	Flavobacteriaceae	Unknown	Unknown	09100 Metabolism	09102 Energy metabolism	00910 Nitrogen metabolism [PATH:ko00910]	cynT	Reversible hydration of carbon dioxide
k141_1156024_1	7.02722	6.60661	2.41192	2.73915	0.00615984	0.0492346	con28C	Sulfur	incubation experiment	Bacteria	Proteobacteria	Gammaproteobacteria	Chromatiales	Chromatiaceae	Allochromatium	Allochromatium vinosum DSM 180	09100 Metabolism	09102 Energy metabolism	00920 Sulfur metabolism [PATH:ko00920]	dsrA	reductase, dissimilatory-type alpha subunit
k141_1160229_1	4.85076	6.36839	2.0894	3.04795	0.00230411	0.0279327	con28C	Photosynthesis	incubation experiment	Bacteria	Cyanobacteria	Cyanobacteria_X	SubsectionI	FamilyI_I	Unknown	Unknown	09100 Metabolism	09102 Energy metabolism	00195 Photosynthesis [PATH:ko00195]	psaA	PsaA and PsaB bind P700, the primary electron donor of photosystem I (PSI), as well as the electron acceptors A0, A1 and FX. PSI is a plastocyanin cytochrome c6-ferredoxin oxidoreductase, converting photonic excitation into a charge separation, which transfers an electron from the donor P700 chlorophyll pair to the spectroscopically characterized acceptors A0, A1, FX, FA and FB in turn. Oxidized …
k141_1160978_1	4.97711	5.3431	1.8518	2.88535	0.00390981	0.037958	con28C	Sulfur	incubation experiment	Bacteria	Proteobacteria	Gammaproteobacteria	Chromatiales	Chromatiaceae	Thiocystis	Unknown	09100 Metabolism	09102 Energy metabolism	00920 Sulfur metabolism [PATH:ko00920]	dmsC	PFAM Polysulphide reductase, NrfD
k141_1161155_1	8.57241	6.76819	1.69263	3.99863	6.37e-05	0.00306372	con28C	Sulfur	incubation experiment	Bacteria	Proteobacteria	Gammaproteobacteria	Chromatiales	Chromatiaceae	Thiocystis	Thiocystis violascens DSM 198	09100 Metabolism	09102 Energy metabolism	00920 Sulfur metabolism [PATH:ko00920]	aprA	reductase, alpha subunit
k141_1162203_1	4.5462	5.43017	1.97374	2.75121	0.00593755	0.0482209	con28C	Nitrogen	incubation experiment	Bacteria	Chloroflexi	Anaerolineae	Anaerolineales	Anaerolineaceae	Anaerolinea	Anaerolinea thermophila UNI-1	09100 Metabolism	09102 Energy metabolism	00910 Nitrogen metabolism [PATH:ko00910]	glnA	PFAM glutamine synthetase catalytic region
k141_1165351_1	8.7096	4.87932	1.3778	3.54137	0.000398048	0.00975304	con28C	Chaperones	incubation experiment	Bacteria	Proteobacteria	Deltaproteobacteria	Myxococcales	Cystobacterineae	Anaeromyxobacter	Anaeromyxobacter Fw109-5	09180 Brite Hierarchies	09182 Protein families: genetic information processing	03110 Chaperones and folding catalysts [BR:ko03110]	groEL	Prevents misfolding and promotes the refolding and proper assembly of unfolded polypeptides generated under stress conditions
k141_1167697_3	130.01	4.98463	1.01148	4.92805	8.31e-07	0.000156031	con28C	repair and recombination	incubation experiment	Bacteria	Proteobacteria	Gammaproteobacteria	Chromatiales	Chromatiaceae	Allochromatium	Allochromatium vinosum DSM 180	09180 Brite Hierarchies	09182 Protein families: genetic information processing	03400 DNA repair and recombination proteins [BR:ko03400]	hupB	Histone-like DNA-binding protein which is capable of wrapping DNA to stabilize it, and thus to prevent its denaturation under extreme environmental conditions
k141_1167697_4	82.6446	3.88638	1.15876	3.35391	0.000796781	0.0148657	con28C	Chaperones	incubation experiment	Bacteria	Proteobacteria	Gammaproteobacteria	Chromatiales	Chromatiaceae	Unknown	Unknown	09180 Brite Hierarchies	09182 Protein families: genetic information processing	03110 Chaperones and folding catalysts [BR:ko03110]	ppiD	peptidylprolyl isomerase
k141_1168607_1	3.89372	5.8256	2.04342	2.85091	0.00435948	0.0404039	con28C	Photosynthesis	incubation experiment	Bacteria	Cyanobacteria	Cyanobacteria_X	SubsectionIII	FamilyI	Leptolyngbya	Unknown	09100 Metabolism	09102 Energy metabolism	00196 Photosynthesis - antenna proteins [PATH:ko00196]	cpcG	Belongs to the phycobilisome linker protein family
k141_1169270_3	10.0216	5.82222	1.66828	3.48995	0.000483111	0.0109714	con28C	Nitrogen	incubation experiment	Bacteria	Cyanobacteria	Cyanobacteria_X	SubsectionI	FamilyI_I	Cyanothece	Cyanothece PCC 7424	09100 Metabolism	09102 Energy metabolism	00910 Nitrogen metabolism [PATH:ko00910]	glnA	glutamine synthetase
k141_117125_2	9.87042	4.04132	1.21573	3.3242	0.000886719	0.0158606	con28C	Nitrogen	incubation experiment	Bacteria	Proteobacteria	Gammaproteobacteria	Chromatiales	Chromatiaceae	Unknown	Unknown	09100 Metabolism	09102 Energy metabolism	00910 Nitrogen metabolism [PATH:ko00910]	GLUD1_2	Belongs to the Glu Leu Phe Val dehydrogenases family
k141_1171292_1	4.72443	6.22596	1.74941	3.55889	0.00037243	0.00936219	con28C	Photosynthesis	incubation experiment	Bacteria	Cyanobacteria	Cyanobacteria_X	SubsectionI	FamilyI_I	Cyanothece	Unknown	09100 Metabolism	09102 Energy metabolism	00196 Photosynthesis - antenna proteins [PATH:ko00196]	cpeC	Belongs to the phycobilisome linker protein family
k141_1172491_2	3.85906	5.03312	1.84052	2.73462	0.0062452	0.0496281	con28C	Chaperones	incubation experiment	Bacteria	Proteobacteria	Gammaproteobacteria	Chromatiales	Chromatiaceae	Unknown	Unknown	09180 Brite Hierarchies	09182 Protein families: genetic information processing	03110 Chaperones and folding catalysts [BR:ko03110]	HSP20	Belongs to the small heat shock protein (HSP20) family
k141_1175030_3	14.1669	5.65214	1.357	4.16517	3.11e-05	0.00190731	con28C	Sulfur	incubation experiment	Bacteria	Proteobacteria	Gammaproteobacteria	Chromatiales	Ectothiorhodospiraceae	Thioalkalivibrio	Thioalkalivibrio sulfidophilus HL-EbGr7	09100 Metabolism	09102 Energy metabolism	00920 Sulfur metabolism [PATH:ko00920]	dsrB	reductase, dissimilatory-type beta subunit
k141_1175030_4	8.94669	4.52953	1.50636	3.00693	0.00263898	0.0302116	con28C	Sulfur	incubation experiment	Bacteria	Proteobacteria	Gammaproteobacteria	Chromatiales	Chromatiaceae	Allochromatium	Allochromatium vinosum DSM 180	09100 Metabolism	09102 Energy metabolism	00920 Sulfur metabolism [PATH:ko00920]	dsrA	TIGRFAM sulfite reductase, dissimilatory-type alpha subunit
k141_1175795_1	4.89672	6.40927	2.1047	3.04522	0.00232509	0.0280822	con28C	repair and recombination	incubation experiment	Bacteria	Cyanobacteria	Cyanobacteria_X	SubsectionIII	FamilyI	Leptolyngbya	Leptolyngbya PCC 6406	09180 Brite Hierarchies	09182 Protein families: genetic information processing	03400 DNA repair and recombination proteins [BR:ko03400]	gyrB	A type II topoisomerase that negatively supercoils closed circular double-stranded (ds) DNA in an ATP-dependent manner to modulate DNA topology and maintain chromosomes in an underwound state. Negative supercoiling favors strand separation, and DNA replication, transcription, recombination and repair, all of which involve strand separation. Also able to catalyze the interconversion of other topol…
k141_1176078_1	24.6213	4.00666	1.3354	3.00034	0.0026968	0.0306115	con28C	Chaperones	incubation experiment	Bacteria	Bacteroidetes/Chlorobi group	Cytophagia	Cytophagales	Flammeovirgaceae	Unknown	Unknown	09180 Brite Hierarchies	09182 Protein families: genetic information processing	03110 Chaperones and folding catalysts [BR:ko03110]	HSP20	Belongs to the small heat shock protein (HSP20) family
k141_1176539_1	6.74455	6.0265	2.01979	2.98373	0.00284759	0.0315746	con28C	Nitrogen	incubation experiment	Bacteria	Thermodesulfobacteria	Thermodesulfobacteria_X	Thermodesulfobacteriales	Unknown	Unknown	Unknown	09100 Metabolism	09102 Energy metabolism	00910 Nitrogen metabolism [PATH:ko00910]	glnA	PFAM Glutamine synthetase, catalytic
k141_1178722_1	7.9969	6.29103	2.08226	3.02125	0.00251737	0.0293956	con28C	Sulfur	incubation experiment	Bacteria	Proteobacteria	Gammaproteobacteria	Chromatiales	Unknown	Unknown	Unknown	09100 Metabolism	09102 Energy metabolism	00920 Sulfur metabolism [PATH:ko00920]	dsrB	reductase, dissimilatory-type beta subunit
k141_1181213_2	3.71555	-5.74435	2.01888	-2.84531	0.00443682	0.0407848	con28C	Chaperones	field samples	Bacteria	Firmicutes	Clostridia	Clostridiales	Ruminococcaceae	Acetivibrio	Acetivibrio cellulolyticus CD2	09180 Brite Hierarchies	09182 Protein families: genetic information processing	03110 Chaperones and folding catalysts [BR:ko03110]	groEL	Prevents misfolding and promotes the refolding and proper assembly of unfolded polypeptides generated under stress conditions
k141_118273_1	10.1941	5.43011	1.91987	2.82838	0.00467844	0.0420293	con28C	Sulfur	incubation experiment	Bacteria	Proteobacteria	Betaproteobacteria	Hydrogenophilales	Hydrogenophilaceae	Thiobacillus	Thiobacillus denitrificans ATCC 25259	09100 Metabolism	09102 Energy metabolism	00920 Sulfur metabolism [PATH:ko00920]	aprA	FAD binding domain
k141_1183397_1	12.1887	-7.80468	2.78316	-2.80425	0.00504341	0.0439249	con28C	Chaperones	field samples	Bacteria	Chloroflexi	Caldilineae	Caldilineales	Caldilineaceae	Unknown	Unknown	09180 Brite Hierarchies	09182 Protein families: genetic information processing	03110 Chaperones and folding catalysts [BR:ko03110]	HSP20	Belongs to the small heat shock protein (HSP20) family
k141_1186401_1	5.24436	5.71847	1.96355	2.91232	0.00358757	0.0360958	con28C	Chaperones	incubation experiment	Bacteria	Bacteroidetes/Chlorobi group	Cytophagia	Cytophagales	Cytophagaceae	Pontibacter	Pontibacter BAB1700	09180 Brite Hierarchies	09182 Protein families: genetic information processing	03110 Chaperones and folding catalysts [BR:ko03110]	dnaK	Heat shock 70 kDa protein
k141_1187046_1	6.70331	3.57165	1.19775	2.98196	0.00286414	0.0316877	con28C	Nitrogen	incubation experiment	Bacteria	Proteobacteria	Gammaproteobacteria	Methylococcales	Methylococcaceae	Methylobacter	Methylobacter tundripaludum SV96	09100 Metabolism	09102 Energy metabolism	00910 Nitrogen metabolism [PATH:ko00910]	pmoB-amoB	TIGRFAM Ammonia monooxygenase particulate methane monooxygenase, subunit B
k141_1188913_2	6.76331	5.23805	1.47507	3.55106	0.000383686	0.00954324	con28C	Nitrogen	incubation experiment	Bacteria	Bacteroidetes/Chlorobi group	Flavobacteria	Flavobacteriales	Flavobacteriaceae	Dokdonia	Unknown	09100 Metabolism	09102 Energy metabolism	00910 Nitrogen metabolism [PATH:ko00910]	glnA	glutamine synthetase
k141_1189045_1	28.4355	5.81837	1.58631	3.66786	0.000244586	0.00719209	con28C	repair and recombination	incubation experiment	Bacteria	Proteobacteria	Gammaproteobacteria	Alteromonadales	Alteromonadaceae	Alishewanella	Unknown	09180 Brite Hierarchies	09182 Protein families: genetic information processing	03400 DNA repair and recombination proteins [BR:ko03400]	gyrB	A type II topoisomerase that negatively supercoils closed circular double-stranded (ds) DNA in an ATP-dependent manner to modulate DNA topology and maintain chromosomes in an underwound state. Negative supercoiling favors strand separation, and DNA replication, transcription, recombination and repair, all of which involve strand separation. Also able to catalyze the interconversion of other topol…
k141_1197461_1	6.24061	5.69852	1.48226	3.84449	0.000120802	0.00461466	con28C	Chaperones	incubation experiment	Bacteria	Proteobacteria	Gammaproteobacteria	Methylococcales	Unknown	Unknown	Unknown	09180 Brite Hierarchies	09182 Protein families: genetic information processing	03110 Chaperones and folding catalysts [BR:ko03110]	dsbA	Thiol disulfide interchange protein
k141_1198137_2	8.02946	4.66812	1.50551	3.10069	0.00193072	0.025205	con28C	Chaperones	incubation experiment	Bacteria	Proteobacteria	Gammaproteobacteria	Chromatiales	Chromatiaceae	Thiocystis	Thiocystis violascens DSM 198	09180 Brite Hierarchies	09182 Protein families: genetic information processing	03110 Chaperones and folding catalysts [BR:ko03110]	clpX	ATP-dependent specificity component of the Clp protease. It directs the protease to specific substrates. Can perform chaperone functions in the absence of ClpP
k141_1200926_1	45.1041	-6.03019	1.74195	-3.46174	0.00053669	0.0117023	con28C	Chaperones	field samples	Bacteria	Proteobacteria	Gammaproteobacteria	Chromatiales	Chromatiaceae	Unknown	Unknown	09180 Brite Hierarchies	09182 Protein families: genetic information processing	03110 Chaperones and folding catalysts [BR:ko03110]	HSP20	Belongs to the small heat shock protein (HSP20) family
k141_1200943_1	24.5891	-6.89823	1.42131	-4.85342	1.21e-06	0.000205071	con28C	Chaperones	field samples	Bacteria	Proteobacteria	Gammaproteobacteria	Chromatiales	Chromatiaceae	Thiocystis	Unknown	09180 Brite Hierarchies	09182 Protein families: genetic information processing	03110 Chaperones and folding catalysts [BR:ko03110]	HSP20	Belongs to the small heat shock protein (HSP20) family
k141_1200948_2	8.93647	-7.18257	1.96452	-3.65615	0.000256031	0.0074053	con28C	Chaperones	field samples	Bacteria	Proteobacteria	Gammaproteobacteria	Chromatiales	Chromatiaceae	Thiocystis	Unknown	09180 Brite Hierarchies	09182 Protein families: genetic information processing	03110 Chaperones and folding catalysts [BR:ko03110]	HSP20	Belongs to the small heat shock protein (HSP20) family
k141_120265_1	5.60212	5.38007	1.66916	3.22322	0.0012676	0.0196779	con28C	Chaperones	incubation experiment	Bacteria	Proteobacteria	Alphaproteobacteria	Rhizobiales	Hyphomicrobiaceae	Hyphomicrobium	Hyphomicrobium denitrificans 1NES1	09180 Brite Hierarchies	09182 Protein families: genetic information processing	03110 Chaperones and folding catalysts [BR:ko03110]	groEL	Prevents misfolding and promotes the refolding and proper assembly of unfolded polypeptides generated under stress conditions
k141_1203062_2	122.709	5.61582	1.45117	3.86987	0.000108895	0.00433374	con28C	Nitrogen	incubation experiment	Bacteria	Proteobacteria	Deltaproteobacteria	Misc. Deltaproteobacteria	Environmental Deltaproteobacteria	Uncultured Deltaproteobacteria	delta proteobacterium NaphS2	09100 Metabolism	09102 Energy metabolism	00910 Nitrogen metabolism [PATH:ko00910]	glnA	PFAM Glutamine synthetase, catalytic
k141_120557_1	4.95567	5.68021	1.56411	3.6316	0.000281673	0.00787524	con28C	repair and recombination	incubation experiment	Bacteria	Bacteroidetes/Chlorobi group	Cytophagia	Cytophagales	Flammeovirgaceae	Fulvivirga	Fulvivirga imtechensis AK7	09180 Brite Hierarchies	09182 Protein families: genetic information processing	03400 DNA repair and recombination proteins [BR:ko03400]	rpoA	DNA-dependent RNA polymerase catalyzes the transcription of DNA into RNA using the four ribonucleoside triphosphates as substrates
k141_1207332_1	32.8457	7.36271	1.48917	4.94417	7.65e-07	0.000147841	con28C	Photosynthesis	incubation experiment	Bacteria	Cyanobacteria	Cyanobacteria_X	SubsectionI	FamilyI_I	Cyanobacterium	Cyanobacterium stanieri PCC 7202	09100 Metabolism	09102 Energy metabolism	00196 Photosynthesis - antenna proteins [PATH:ko00196]	apcC	Rod linker protein, associated with allophycocyanin. Linker polypeptides determine the state of aggregation and the location of the disk-shaped phycobiliprotein units within the phycobilisome and modulate their spectroscopic properties in order to mediate a directed and optimal energy transfer
k141_1207809_2	8.20345	4.58883	1.66631	2.7539	0.00588903	0.0479788	con28C	Sulfur	incubation experiment	Bacteria	Proteobacteria	Deltaproteobacteria	Myxococcales	Cystobacterineae	Unknown	Unknown	09100 Metabolism	09102 Energy metabolism	00920 Sulfur metabolism [PATH:ko00920]	cysE	serine O-acetyltransferase
k141_1207809_3	9.0321	6.33516	1.56535	4.04712	5.19e-05	0.00267126	con28C	Sulfur	incubation experiment	Bacteria	Proteobacteria	Deltaproteobacteria	Myxococcales	Cystobacterineae	Anaeromyxobacter	Unknown	09100 Metabolism	09102 Energy metabolism	00920 Sulfur metabolism [PATH:ko00920]	cysK	Belongs to the cysteine synthase cystathionine beta- synthase family
k141_1208352_3	8.27273	4.63784	1.52288	3.04544	0.00232337	0.028073	con28C	Photosynthesis	incubation experiment	Bacteria	Proteobacteria	Gammaproteobacteria	Chromatiales	Ectothiorhodospiraceae	Ectothiorhodospira	Ectothiorhodospira PHS-1	09100 Metabolism	09102 Energy metabolism	00195 Photosynthesis [PATH:ko00195]	ATPF1A	Produces ATP from ADP in the presence of a proton gradient across the membrane. The alpha chain is a regulatory subunit
k141_1210490_1	2.69717	4.71671	1.69315	2.78576	0.0053403	0.0453736	con28C	repair and recombination	incubation experiment	Bacteria	Proteobacteria	Unknown	Unknown	Unknown	Unknown	Unknown	09180 Brite Hierarchies	09182 Protein families: genetic information processing	03400 DNA repair and recombination proteins [BR:ko03400]	hupB	Histone-like DNA-binding protein which is capable of wrapping DNA to stabilize it, and thus to prevent its denaturation under extreme environmental conditions
k141_1211907_7	66.3429	5.06631	1.20909	4.19017	2.79e-05	0.00176698	con28C	Chaperones	incubation experiment	Bacteria	Cyanobacteria	Cyanobacteria_X	SubsectionI	FamilyI_I	Cyanobacterium	Cyanobacterium aponinum PCC 10605	09180 Brite Hierarchies	09182 Protein families: genetic information processing	03110 Chaperones and folding catalysts [BR:ko03110]	trxA	Belongs to the thioredoxin family
k141_1212779_2	2.96218	5.07986	1.84484	2.75355	0.00589535	0.0480117	con28C	repair and recombination	incubation experiment	Bacteria	Cyanobacteria	Cyanobacteria_X	SubsectionI	FamilyI_I	Cyanobium	Cyanobium gracile PCC 6307	09180 Brite Hierarchies	09182 Protein families: genetic information processing	03400 DNA repair and recombination proteins [BR:ko03400]	ssb	Single-stranded DNA-binding protein
k141_1216743_1	15.3467	3.41901	1.20605	2.83489	0.00458418	0.041547	con28C	repair and recombination	incubation experiment	Bacteria	Proteobacteria	Betaproteobacteria	Nitrosomonadales	Gallionellaceae	Unknown	Unknown	09180 Brite Hierarchies	09182 Protein families: genetic information processing	03400 DNA repair and recombination proteins [BR:ko03400]	ssb	single-stranded DNA binding
k141_1217423_1	4.45254	6.26871	2.13149	2.941	0.00327155	0.0342306	con28C	Sulfur	incubation experiment	Bacteria	Bacteroidetes/Chlorobi group	Cytophagia	Cytophagales	Cyclobacteriaceae	Belliella	Belliella baltica DSM 15883	09100 Metabolism	09102 Energy metabolism	00920 Sulfur metabolism [PATH:ko00920]	dmsB	Quinol cytochrome c oxidoreductase
k141_1217750_9	3.12531	-4.94814	1.71528	-2.88474	0.00391733	0.03799	con28C	Photosynthesis	field samples	Bacteria	Chloroflexi	Chloroflexi_X	Chloroflexales	Chloroflexaceae	Unknown	Unknown	09100 Metabolism	09102 Energy metabolism	00195 Photosynthesis [PATH:ko00195]	ATPF1A	Produces ATP from ADP in the presence of a proton gradient across the membrane. The alpha chain is a regulatory subunit
k141_1218072_1	10.3914	-7.53392	2.01351	-3.74169	0.000182787	0.00599896	con28C	Chaperones	field samples	Bacteria	Proteobacteria	Gammaproteobacteria	Chromatiales	Chromatiaceae	Thiocapsa	Unknown	09180 Brite Hierarchies	09182 Protein families: genetic information processing	03110 Chaperones and folding catalysts [BR:ko03110]	HSP20	Belongs to the small heat shock protein (HSP20) family
k141_1218079_1	158.316	-6.33658	1.72507	-3.67324	0.000239495	0.00710401	con28C	Chaperones	field samples	Bacteria	Proteobacteria	Gammaproteobacteria	Chromatiales	Chromatiaceae	Thiocystis	Unknown	09180 Brite Hierarchies	09182 Protein families: genetic information processing	03110 Chaperones and folding catalysts [BR:ko03110]	HSP20	Belongs to the small heat shock protein (HSP20) family
k141_1218984_1	9.09719	6.66737	2.06796	3.22413	0.00126355	0.0196374	con28C	repair and recombination	incubation experiment	Bacteria	Bacteroidetes/Chlorobi group	Cytophagia	Cytophagales	Cytophagaceae	Unknown	Unknown	09180 Brite Hierarchies	09182 Protein families: genetic information processing	03400 DNA repair and recombination proteins [BR:ko03400]	rpoC	DNA-dependent RNA polymerase catalyzes the transcription of DNA into RNA using the four ribonucleoside triphosphates as substrates
k141_1220400_8	12.9885	-4.65672	1.63626	-2.84595	0.00442788	0.0407477	con28C	repair and recombination	field samples	Bacteria	Proteobacteria	Deltaproteobacteria	Desulfobacterales	Desulfobacteraceae	Unknown	Unknown	09180 Brite Hierarchies	09182 Protein families: genetic information processing	03400 DNA repair and recombination proteins [BR:ko03400]	rpoB	DNA-dependent RNA polymerase catalyzes the transcription of DNA into RNA using the four ribonucleoside triphosphates as substrates
k141_1223090_2	17.0307	4.99864	1.47431	3.39049	0.00069769	0.0137057	con28C	Chaperones	incubation experiment	Bacteria	Spirochaetes	Spirochaetes_X	Spirochaetales	Spirochaetaceae	Unknown	Unknown	09180 Brite Hierarchies	09182 Protein families: genetic information processing	03110 Chaperones and folding catalysts [BR:ko03110]	degP	periplasmic serine protease, Do
k141_1225398_1	3.7864	5.16872	1.82976	2.8248	0.00473095	0.0423109	con28C	Photosynthesis	incubation experiment	Bacteria	Cyanobacteria	Cyanobacteria_X	SubsectionI	FamilyI_I	Cyanothece	Unknown	09100 Metabolism	09102 Energy metabolism	00196 Photosynthesis - antenna proteins [PATH:ko00196]	apcE	Belongs to the phycobilisome linker protein family
k141_1226999_1	3.84081	4.90642	1.61807	3.03226	0.0024273	0.0287785	con28C	Chaperones	incubation experiment	Bacteria	Proteobacteria	Gammaproteobacteria	Acidithiobacillales	Acidithiobacillaceae	Acidithiobacillus	Unknown	09180 Brite Hierarchies	09182 Protein families: genetic information processing	03110 Chaperones and folding catalysts [BR:ko03110]	cbpA	PFAM heat shock protein DnaJ domain protein
k141_122940_1	22.0145	-7.67796	1.85643	-4.13588	3.54e-05	0.0020736	con28C	Chaperones	field samples	Bacteria	Proteobacteria	Gammaproteobacteria	Thiotrichales	Thiotrichaceae	Thiothrix	Thiothrix nivea DSM 5205	09180 Brite Hierarchies	09182 Protein families: genetic information processing	03110 Chaperones and folding catalysts [BR:ko03110]	dnaK	Heat shock 70 kDa protein
k141_1230089_2	25.4688	4.58056	1.6001	2.86266	0.00420099	0.0395496	con28C	Chaperones	incubation experiment	Bacteria	Bacteroidetes/Chlorobi group	Flavobacteria	Flavobacteriales	Flavobacteriaceae	Unknown	Unknown	09180 Brite Hierarchies	09182 Protein families: genetic information processing	03110 Chaperones and folding catalysts [BR:ko03110]	HSP20	Belongs to the small heat shock protein (HSP20) family
k141_1230411_1	6.97608	3.95212	1.19871	3.29698	0.000977287	0.0168194	con28C	Chaperones	incubation experiment	Bacteria	Proteobacteria	Alphaproteobacteria	Caulobacterales	Hyphomonadaceae	Hyphomonas	Hyphomonas neptunium ATCC 15444	09180 Brite Hierarchies	09182 Protein families: genetic information processing	03110 Chaperones and folding catalysts [BR:ko03110]	clpB	Part of a stress-induced multi-chaperone system, it is involved in the recovery of the cell from heat-induced damage, in cooperation with DnaK, DnaJ and GrpE
k141_1230841_1	92.7357	7.2196	1.34426	5.37071	7.84e-08	2.82e-05	con28C	Chaperones	incubation experiment	Bacteria	Proteobacteria	Deltaproteobacteria	Desulfobacterales	Desulfobacteraceae	Unknown	Unknown	09180 Brite Hierarchies	09182 Protein families: genetic information processing	03110 Chaperones and folding catalysts [BR:ko03110]	degP	Belongs to the peptidase S1C family
k141_1231064_3	25.6382	8.17975	1.83021	4.46931	7.85e-06	0.000760826	con28C	repair and recombination	incubation experiment	Bacteria	Proteobacteria	Deltaproteobacteria	Myxococcales	Cystobacterineae	Anaeromyxobacter	Unknown	09180 Brite Hierarchies	09182 Protein families: genetic information processing	03400 DNA repair and recombination proteins [BR:ko03400]	rpoA	DNA-dependent RNA polymerase catalyzes the transcription of DNA into RNA using the four ribonucleoside triphosphates as substrates
k141_1234335_1	2.92054	4.99298	1.63539	3.05308	0.00226508	0.027676	con28C	Sulfur	incubation experiment	Bacteria	Proteobacteria	Gammaproteobacteria	Oceanospirillales	Oceanospirillales_X	Unknown	Unknown	09100 Metabolism	09102 Energy metabolism	00920 Sulfur metabolism [PATH:ko00920]	soxB	Belongs to the 5'-nucleotidase family
k141_1235027_4	11.4837	-6.72954	1.93918	-3.47031	0.000519853	0.0114741	con28C	repair and recombination	field samples	Bacteria	Proteobacteria	Gammaproteobacteria	Chromatiales	Ectothiorhodospiraceae	Ectothiorhodospira	Unknown	09180 Brite Hierarchies	09182 Protein families: genetic information processing	03400 DNA repair and recombination proteins [BR:ko03400]	rpoC	DNA-dependent RNA polymerase catalyzes the transcription of DNA into RNA using the four ribonucleoside triphosphates as substrates
k141_1235443_2	7.4342	6.35177	1.45127	4.37669	1.2e-05	0.00100299	con28C	repair and recombination	incubation experiment	Bacteria	Chloroflexi	Anaerolineae	Anaerolineales	Anaerolineaceae	Unknown	Unknown	09180 Brite Hierarchies	09182 Protein families: genetic information processing	03400 DNA repair and recombination proteins [BR:ko03400]	rpoB	DNA-dependent RNA polymerase catalyzes the transcription of DNA into RNA using the four ribonucleoside triphosphates as substrates
k141_1236398_1	12.9486	4.08895	1.45321	2.81373	0.00489707	0.0431729	con28C	Chaperones	incubation experiment	Bacteria	Bacteroidetes/Chlorobi group	Cytophagia	Cytophagales	Cytophagaceae	Unknown	Unknown	09180 Brite Hierarchies	09182 Protein families: genetic information processing	03110 Chaperones and folding catalysts [BR:ko03110]	HSP20	Belongs to the small heat shock protein (HSP20) family
k141_1238388_1	4.41279	5.42021	1.74163	3.11215	0.00185733	0.0246207	con28C	Chaperones	incubation experiment	Bacteria	Proteobacteria	Deltaproteobacteria	Desulfobacterales	Desulfobacteraceae	Unknown	Unknown	09180 Brite Hierarchies	09182 Protein families: genetic information processing	03110 Chaperones and folding catalysts [BR:ko03110]	GRPE	Participates actively in the response to hyperosmotic and heat shock by preventing the aggregation of stress-denatured proteins, in association with DnaK and GrpE. It is the nucleotide exchange factor for DnaK and may function as a thermosensor. Unfolded proteins bind initially to DnaJ
k141_1239210_2	119.299	9.35012	1.94848	4.79867	1.6e-06	0.000250487	con28C	Nitrogen	incubation experiment	Bacteria	Cyanobacteria	Cyanobacteria_X	SubsectionIII	FamilyI	Geitlerinema	Geitlerinema PCC 7407	09100 Metabolism	09102 Energy metabolism	00910 Nitrogen metabolism [PATH:ko00910]	glnA	glutamine synthetase
k141_1239210_3	42.1213	6.0132	2.09661	2.86806	0.00413003	0.0391503	con28C	Photosynthesis	incubation experiment	Bacteria	Cyanobacteria	Cyanobacteria_X	SubsectionIII	FamilyI	Oscillatoria	Oscillatoria PCC 10802	09100 Metabolism	09102 Energy metabolism	00196 Photosynthesis - antenna proteins [PATH:ko00196]	apcF	TIGRFAM allophycocyanin, beta subunit
k141_1243114_2	95.7977	6.4195	1.41625	4.53276	5.82e-06	0.000626426	con28C	Photosynthesis	incubation experiment	Bacteria	Cyanobacteria	Cyanobacteria_X	SubsectionIII	FamilyI	Leptolyngbya	Leptolyngbya PCC 6406	09100 Metabolism	09102 Energy metabolism	00195 Photosynthesis [PATH:ko00195]	psbB	One of the components of the core complex of photosystem II (PSII). It binds chlorophyll and helps catalyze the primary light-induced photochemical processes of PSII. PSII is a light- driven water plastoquinone oxidoreductase, using light energy to abstract electrons from H(2)O, generating O(2) and a proton gradient subsequently used for ATP formation
k141_1243114_4	20.4707	5.56782	1.56392	3.56018	0.000370601	0.0093292	con28C	Photosynthesis	incubation experiment	Bacteria	Cyanobacteria	Cyanobacteria_X	SubsectionIII	FamilyI	Leptolyngbya	Leptolyngbya PCC 6406	09100 Metabolism	09102 Energy metabolism	00195 Photosynthesis [PATH:ko00195]	psbM	One of the components of the core complex of photosystem II (PSII). PSII is a light-driven water plastoquinone oxidoreductase that uses light energy to abstract electrons from H(2)O, generating O(2) and a proton gradient subsequently used for ATP formation. It consists of a core antenna complex that captures photons, and an electron transfer chain that converts photonic excitation into a charge s…
k141_1251169_4	5.06354	5.82535	2.05826	2.83023	0.00465148	0.0418874	con28C	Sulfur	incubation experiment	Bacteria	Proteobacteria	Gammaproteobacteria	Chromatiales	Chromatiaceae	Thiocystis	Unknown	09100 Metabolism	09102 Energy metabolism	00920 Sulfur metabolism [PATH:ko00920]	fccA	PFAM Cytochrome C
k141_1251625_1	15.6544	-6.37465	2.1851	-2.91733	0.00353045	0.0357522	con28C	Chaperones	field samples	Bacteria	Chloroflexi	Caldilineae	Caldilineales	Unknown	Unknown	Unknown	09180 Brite Hierarchies	09182 Protein families: genetic information processing	03110 Chaperones and folding catalysts [BR:ko03110]	HSP20	Belongs to the small heat shock protein (HSP20) family
k141_1251795_2	8.52757	-5.88964	1.92322	-3.06238	0.00219586	0.0271954	con28C	Sulfur	field samples	Bacteria	Firmicutes	Clostridia	Clostridiales	Peptococcaceae	Unknown	Unknown	09100 Metabolism	09102 Energy metabolism	00920 Sulfur metabolism [PATH:ko00920]	dsrB	TIGRFAM sulfite reductase, dissimilatory-type beta subunit
k141_1252345_1	5.91651	6.27267	1.90318	3.29589	0.000981105	0.0168623	con28C	repair and recombination	incubation experiment	Bacteria	Firmicutes	Clostridia	Thermoanaerobacterales	Thermoanaerobacteraceae	Unknown	Unknown	09180 Brite Hierarchies	09182 Protein families: genetic information processing	03400 DNA repair and recombination proteins [BR:ko03400]	hupB	Histone-like DNA-binding protein which is capable of wrapping DNA to stabilize it, and thus to prevent its denaturation under extreme environmental conditions
k141_125332_2	3.0632	4.94041	1.78182	2.77268	0.0055597	0.0464445	con28C	Nitrogen	incubation experiment	Bacteria	Proteobacteria	Deltaproteobacteria	Syntrophobacterales	Syntrophaceae	Desulfomonile	Unknown	09100 Metabolism	09102 Energy metabolism	00910 Nitrogen metabolism [PATH:ko00910]	glnA	Glutamine synthetase, catalytic domain
k141_1254573_1	8.37291	6.50498	1.70134	3.82345	0.000131595	0.00486252	con28C	Nitrogen	incubation experiment	Bacteria	Proteobacteria	Deltaproteobacteria	Unknown	Unknown	Unknown	Unknown	09100 Metabolism	09102 Energy metabolism	00910 Nitrogen metabolism [PATH:ko00910]	glnA	PFAM Glutamine synthetase, catalytic
k141_125596_1	4.96494	5.97769	2.12063	2.81883	0.00481989	0.0427799	con28C	Sulfur	incubation experiment	Bacteria	Proteobacteria	Betaproteobacteria	Hydrogenophilales	Hydrogenophilaceae	Thiobacillus	Thiobacillus denitrificans ATCC 25259	09100 Metabolism	09102 Energy metabolism	00920 Sulfur metabolism [PATH:ko00920]	aprA	FAD binding domain
k141_1257307_2	16.2189	6.60794	1.83921	3.59282	0.000327117	0.00864537	con28C	repair and recombination	incubation experiment	Bacteria	Cyanobacteria	Cyanobacteria_X	SubsectionIII	FamilyI	Leptolyngbya	Unknown	09180 Brite Hierarchies	09182 Protein families: genetic information processing	03400 DNA repair and recombination proteins [BR:ko03400]	rpoC	DNA-dependent RNA polymerase catalyzes the transcription of DNA into RNA using the four ribonucleoside triphosphates as substrates
k141_126101_1	3.28254	5.6895	1.82029	3.12559	0.00177447	0.0239704	con28C	Sulfur	incubation experiment	Bacteria	Proteobacteria	Gammaproteobacteria	unclassified Gammaproteobacteria	sulfur-oxidizing symbionts	Endoriftia	Unknown	09100 Metabolism	09102 Energy metabolism	00920 Sulfur metabolism [PATH:ko00920]	fccB	Flavocytochrome c sulphide dehydrogenase, flavin-binding
k141_1261913_1	15.0259	6.86404	1.54814	4.43374	9.26e-06	0.000846232	con28C	Photosynthesis	incubation experiment	Bacteria	Cyanobacteria	Cyanobacteria_X	SubsectionI	FamilyI_I	Cyanobacterium	Unknown	09100 Metabolism	09102 Energy metabolism	00196 Photosynthesis - antenna proteins [PATH:ko00196]	apcB	allophycocyanin beta subunit
k141_1261917_1	21.2136	8.41692	1.66565	5.05324	4.34e-07	9.93e-05	con28C	Photosynthesis	incubation experiment	Bacteria	Cyanobacteria	Cyanobacteria_X	SubsectionI	FamilyI_I	Cyanobacterium	Unknown	09100 Metabolism	09102 Energy metabolism	00196 Photosynthesis - antenna proteins [PATH:ko00196]	apcB	allophycocyanin beta subunit
k141_1262685_1	3.76006	-5.1813	1.89537	-2.73365	0.00626361	0.049719	con28C	Chaperones	field samples	Bacteria	Chloroflexi	Caldilineae	Caldilineales	Unknown	Unknown	Unknown	09180 Brite Hierarchies	09182 Protein families: genetic information processing	03110 Chaperones and folding catalysts [BR:ko03110]	groEL	Prevents misfolding and promotes the refolding and proper assembly of unfolded polypeptides generated under stress conditions
k141_1263547_1	13.3503	4.45203	1.41115	3.15491	0.0016055	0.0226054	con28C	Chaperones	incubation experiment	Bacteria	Spirochaetes	Spirochaetes_X	Spirochaetales	Spirochaetaceae	Treponema	Unknown	09180 Brite Hierarchies	09182 Protein families: genetic information processing	03110 Chaperones and folding catalysts [BR:ko03110]	groEL	Prevents misfolding and promotes the refolding and proper assembly of unfolded polypeptides generated under stress conditions
k141_1263597_1	5.8204	-6.52749	1.88528	-3.46234	0.000535502	0.0116869	con28C	Sulfur	field samples	Bacteria	Proteobacteria	Deltaproteobacteria	Desulfobacterales	Desulfobacteraceae	Unknown	Unknown	09100 Metabolism	09102 Energy metabolism	00920 Sulfur metabolism [PATH:ko00920]	aprA	reductase alpha subunit
k141_1265249_1	13.6896	3.7071	1.28494	2.88504	0.0039136	0.0379756	con28C	repair and recombination	incubation experiment	Bacteria	Proteobacteria	Deltaproteobacteria	Desulfovibrionales	Unknown	Unknown	Unknown	09180 Brite Hierarchies	09182 Protein families: genetic information processing	03400 DNA repair and recombination proteins [BR:ko03400]	hupB	Histone-like DNA-binding protein which is capable of wrapping DNA to stabilize it, and thus to prevent its denaturation under extreme environmental conditions
k141_1265537_1	5.48435	3.53271	1.26265	2.79785	0.00514442	0.044447	con28C	repair and recombination	incubation experiment	Bacteria	Chlamydiae/Verrucomicrobia group	OPB35 soil group	OPB35_X	OPB35_XX	Pedosphaera	Pedosphaera parvula Ellin514	09180 Brite Hierarchies	09182 Protein families: genetic information processing	03400 DNA repair and recombination proteins [BR:ko03400]	hupB	regulation of translation
k141_1265854_1	4.86635	4.20507	1.53818	2.7338	0.00626085	0.0497084	con28C	repair and recombination	incubation experiment	Bacteria	Bacteroidetes/Chlorobi group	Flavobacteria	Flavobacteriales	Cryomorphaceae	Fluviicola	Fluviicola taffensis DSM 16823	09180 Brite Hierarchies	09182 Protein families: genetic information processing	03400 DNA repair and recombination proteins [BR:ko03400]	rpoC	DNA-dependent RNA polymerase catalyzes the transcription of DNA into RNA using the four ribonucleoside triphosphates as substrates
k141_1266555_1	64.1905	4.05617	1.3378	3.03198	0.00242957	0.0287944	con28C	Sulfur	incubation experiment	Bacteria	Proteobacteria	Deltaproteobacteria	Desulfobacterales	Desulfobacteraceae	Desulfatibacillum	Desulfatibacillum alkenivorans AK-01	09100 Metabolism	09102 Energy metabolism	00920 Sulfur metabolism [PATH:ko00920]	aprB	reductase, beta subunit
k141_1267741_1	35.3507	-2.01891	0.712556	-2.83334	0.00460647	0.0416608	con28C	Sulfur	field samples	Bacteria	Firmicutes	Clostridia	Clostridiales	Peptococcaceae	Desulfotomaculum	Desulfotomaculum kuznetsovii DSM 6115	09100 Metabolism	09102 Energy metabolism	00920 Sulfur metabolism [PATH:ko00920]	aprB	reductase beta subunit
k141_1268367_1	7.62838	6.26447	1.82425	3.434	0.000594741	0.012454	con28C	Chaperones	incubation experiment	Bacteria	Proteobacteria	Gammaproteobacteria	Oceanospirillales	Alcanivoracaceae	Kangiella	Unknown	09180 Brite Hierarchies	09182 Protein families: genetic information processing	03110 Chaperones and folding catalysts [BR:ko03110]	groES	Binds to Cpn60 in the presence of Mg-ATP and suppresses the ATPase activity of the latter
k141_1270272_10	40.7304	6.05381	1.4723	4.11181	3.93e-05	0.00221999	con28C	repair and recombination	incubation experiment	Bacteria	Proteobacteria	Gammaproteobacteria	unclassified Gammaproteobacteria	sulfur-oxidizing symbionts	endosymbiont of Tevnia jerichonana	endosymbiont of Tevnia jerichonana (vent Tica)	09180 Brite Hierarchies	09182 Protein families: genetic information processing	03400 DNA repair and recombination proteins [BR:ko03400]	rpoA	DNA-dependent RNA polymerase catalyzes the transcription of DNA into RNA using the four ribonucleoside triphosphates as substrates
k141_1270402_1	4.4555	6.13138	2.14679	2.85607	0.00428926	0.0400406	con28C	repair and recombination	incubation experiment	Bacteria	Cyanobacteria	Cyanobacteria_X	SubsectionI	FamilyI_III_II	Chroococcidiopsis	Chroococcidiopsis thermalis PCC 7203	09180 Brite Hierarchies	09182 Protein families: genetic information processing	03400 DNA repair and recombination proteins [BR:ko03400]	gyrA	A type II topoisomerase that negatively supercoils closed circular double-stranded (ds) DNA in an ATP-dependent manner to modulate DNA topology and maintain chromosomes in an underwound state. Negative supercoiling favors strand separation, and DNA replication, transcription, recombination and repair, all of which involve strand separation. Also able to catalyze the interconversion of other topol…
k141_1271393_1	5.35643	-5.79038	2.09633	-2.76216	0.00574212	0.0472468	con28C	Chaperones	field samples	Bacteria	Proteobacteria	Gammaproteobacteria	Chromatiales	Chromatiaceae	Unknown	Unknown	09180 Brite Hierarchies	09182 Protein families: genetic information processing	03110 Chaperones and folding catalysts [BR:ko03110]	HSP20	Belongs to the small heat shock protein (HSP20) family
k141_1272328_1	8.12432	-5.99173	2.16522	-2.76726	0.00565297	0.0468512	con28C	Sulfur	field samples	Bacteria	Firmicutes	Clostridia	Clostridiales	Peptococcaceae	Desulfotomaculum	Desulfotomaculum kuznetsovii DSM 6115	09100 Metabolism	09102 Energy metabolism	00920 Sulfur metabolism [PATH:ko00920]	aprA	PFAM fumarate reductase succinate dehydrogenase flavoprotein domain protein
k141_1272993_1	5.79011	6.68902	1.56473	4.27488	1.91e-05	0.00137077	con28C	Photosynthesis	incubation experiment	Bacteria	Cyanobacteria	Cyanobacteria_X	SubsectionI	FamilyI_I	Cyanothece	Cyanothece CCY0110	09100 Metabolism	09102 Energy metabolism	00195 Photosynthesis [PATH:ko00195]	psbD	Photosystem II (PSII) is a light-driven water plastoquinone oxidoreductase that uses light energy to abstract electrons from H(2)O, generating O(2) and a proton gradient subsequently used for ATP formation. It consists of a core antenna complex that captures photons, and an electron transfer chain that converts photonic excitation into a charge separation. The D1 D2 (PsbA PsbA) reaction center he…
k141_1273630_5	24.9694	-3.10602	0.933055	-3.32887	0.000871984	0.0156895	con28C	Photosynthesis	field samples	Bacteria	Proteobacteria	Deltaproteobacteria	Desulfobacterales	Desulfobacteraceae	Desulfatibacillum	Desulfatibacillum alkenivorans AK-01	09100 Metabolism	09102 Energy metabolism	00195 Photosynthesis [PATH:ko00195]	ATPF0C	F(1)F(0) ATP synthase produces ATP from ADP in the presence of a proton or sodium gradient. F-type ATPases consist of two structural domains, F(1) containing the extramembraneous catalytic core and F(0) containing the membrane proton channel, linked together by a central stalk and a peripheral stalk. During catalysis, ATP synthesis in the catalytic domain of F(1) is coupled via a rotary mechanism…
k141_1277901_1	14.425	-8.00865	1.95504	-4.09641	4.2e-05	0.00232558	con28C	Chaperones	field samples	Bacteria	Proteobacteria	Gammaproteobacteria	Chromatiales	Chromatiaceae	Unknown	Unknown	09180 Brite Hierarchies	09182 Protein families: genetic information processing	03110 Chaperones and folding catalysts [BR:ko03110]	HSP20	Belongs to the small heat shock protein (HSP20) family
k141_1279195_1	20.9629	4.1417	1.18119	3.50639	0.00045423	0.0105773	con28C	Sulfur	incubation experiment	Bacteria	Proteobacteria	Gammaproteobacteria	unclassified Gammaproteobacteria	sulfur-oxidizing symbionts	Unknown	Unknown	09100 Metabolism	09102 Energy metabolism	00920 Sulfur metabolism [PATH:ko00920]	aprA	FAD binding domain
k141_127958_1	17.3838	7.99854	1.66853	4.79377	1.64e-06	0.000254731	con28C	repair and recombination	incubation experiment	Bacteria	Bacteroidetes/Chlorobi group	Bacteroidia	Bacteroidales	Marinilabiaceae	Anaerophaga	Unknown	09180 Brite Hierarchies	09182 Protein families: genetic information processing	03400 DNA repair and recombination proteins [BR:ko03400]	hupB	Histone-like DNA-binding protein which is capable of wrapping DNA to stabilize it, and thus to prevent its denaturation under extreme environmental conditions
k141_1280880_5	4.47854	6.01295	2.04766	2.9365	0.00331935	0.0345007	con28C	repair and recombination	incubation experiment	Bacteria	Bacteroidetes/Chlorobi group	Flavobacteria	Flavobacteriales	Flavobacteriaceae	Weeksella	Unknown	09180 Brite Hierarchies	09182 Protein families: genetic information processing	03400 DNA repair and recombination proteins [BR:ko03400]	rpoB	DNA-dependent RNA polymerase catalyzes the transcription of DNA into RNA using the four ribonucleoside triphosphates as substrates
k141_1283830_1	33.2541	5.78609	1.69632	3.41097	0.00064733	0.0131045	con28C	Chaperones	incubation experiment	Bacteria	Proteobacteria	Deltaproteobacteria	Bdellovibrionales	Unknown	Unknown	Unknown	09180 Brite Hierarchies	09182 Protein families: genetic information processing	03110 Chaperones and folding catalysts [BR:ko03110]	HSP20	Belongs to the small heat shock protein (HSP20) family
k141_1285037_1	343.432	-7.02327	1.41318	-4.96984	6.7e-07	0.000135535	con28C	Chaperones	field samples	Bacteria	Proteobacteria	Gammaproteobacteria	Chromatiales	Chromatiaceae	Unknown	Unknown	09180 Brite Hierarchies	09182 Protein families: genetic information processing	03110 Chaperones and folding catalysts [BR:ko03110]	HSP20	Belongs to the small heat shock protein (HSP20) family
k141_1287423_1	13.2095	5.45645	1.73289	3.14876	0.00163964	0.022897	con28C	Nitrogen	incubation experiment	Bacteria	Deferribacteres	Deferribacteres_X	Deferribacterales	Unknown	Unknown	Unknown	09100 Metabolism	09102 Energy metabolism	00910 Nitrogen metabolism [PATH:ko00910]	nrfA	Catalyzes the reduction of nitrite to ammonia, consuming six electrons in the process
k141_1287834_1	107.733	4.79497	1.50211	3.19216	0.00141215	0.0209506	con28C	Photosynthesis	incubation experiment	Bacteria	Cyanobacteria	Cyanobacteria_X	SubsectionIII	FamilyI	Oscillatoria	Oscillatoria nigro-viridis PCC 7112	09100 Metabolism	09102 Energy metabolism	00196 Photosynthesis - antenna proteins [PATH:ko00196]	cpeA	PFAM Phycobilisome protein
k141_1287845_1	12.0374	6.14659	2.23757	2.74699	0.00601446	0.0485695	con28C	Nitrogen	incubation experiment	Archaea	Euryarchaeota	Methanomicrobia	Unknown	Unknown	Unknown	Unknown	09100 Metabolism	09102 Energy metabolism	00910 Nitrogen metabolism [PATH:ko00910]	nrfA	Catalyzes the reduction of nitrite to ammonia, consuming six electrons in the process
k141_1288262_1	8.0807	3.65981	1.22671	2.98342	0.00285042	0.03159	con28C	repair and recombination	incubation experiment	Bacteria	Proteobacteria	Gammaproteobacteria	Chromatiales	Ectothiorhodospiraceae	Thioalkalivibrio	Unknown	09180 Brite Hierarchies	09182 Protein families: genetic information processing	03400 DNA repair and recombination proteins [BR:ko03400]	recG	Critical role in recombination and DNA repair. Helps process Holliday junction intermediates to mature products by catalyzing branch migration. Has a DNA unwinding activity characteristic of a DNA helicase with a 3'- to 5'- polarity. Unwinds branched duplex DNA (Y-DNA)
k141_1289434_1	6.98461	6.97012	1.86223	3.74289	0.000181918	0.00597889	con28C	Nitrogen	incubation experiment	Bacteria	Proteobacteria	Alphaproteobacteria	Rhodospirillales	Rhodospirillaceae	Rhodospirillum	Unknown	09100 Metabolism	09102 Energy metabolism	00910 Nitrogen metabolism [PATH:ko00910]	glnA	glutamine synthetase
k141_1294373_1	26.2486	6.49211	1.38485	4.68795	2.76e-06	0.000369139	con28C	Photosynthesis	incubation experiment	Bacteria	Cyanobacteria	Cyanobacteria_X	SubsectionIII	FamilyI	Leptolyngbya	Leptolyngbya PCC 6406	09100 Metabolism	09102 Energy metabolism	00195 Photosynthesis [PATH:ko00195]	psbA	Photosystem II (PSII) is a light-driven water plastoquinone oxidoreductase that uses light energy to abstract electrons from H(2)O, generating O(2) and a proton gradient subsequently used for ATP formation. It consists of a core antenna complex that captures photons, and an electron transfer chain that converts photonic excitation into a charge separation. The D1 D2 (PsbA PsbA) reaction center he…
k141_1294574_1	3.33676	5.794	1.82307	3.17815	0.00148217	0.0215699	con28C	Chaperones	incubation experiment	Bacteria	Bacteroidetes/Chlorobi group	Cytophagia	Cytophagales	Flammeovirgaceae	Marivirga	Unknown	09180 Brite Hierarchies	09182 Protein families: genetic information processing	03110 Chaperones and folding catalysts [BR:ko03110]	trxA	Belongs to the thioredoxin family
k141_1294595_2	43.447	-4.17216	1.30015	-3.20898	0.00133206	0.0202529	con28C	Chaperones	field samples	Bacteria	Proteobacteria	Gammaproteobacteria	Chromatiales	Chromatiaceae	Thiocapsa	Unknown	09180 Brite Hierarchies	09182 Protein families: genetic information processing	03110 Chaperones and folding catalysts [BR:ko03110]	ibpA	Belongs to the small heat shock protein (HSP20) family
k141_1294784_2	7.1218	6.97427	1.75274	3.97907	6.92e-05	0.00323262	con28C	Photosynthesis	incubation experiment	Bacteria	Firmicutes	Clostridia	Clostridiales	Eubacteriaceae	Unknown	Unknown	09100 Metabolism	09102 Energy metabolism	00195 Photosynthesis [PATH:ko00195]	ATPF1A	Produces ATP from ADP in the presence of a proton gradient across the membrane. The alpha chain is a regulatory subunit
k141_1295568_1	5.85099	6.19152	1.73876	3.56088	0.000369609	0.00930979	con28C	Sulfur	incubation experiment	Bacteria	Proteobacteria	Gammaproteobacteria	unclassified Gammaproteobacteria	sulfur-oxidizing symbionts	Unknown	Unknown	09100 Metabolism	09102 Energy metabolism	00920 Sulfur metabolism [PATH:ko00920]	cysE	serine acetyltransferase
k141_1297157_1	48.3673	-4.39623	1.54043	-2.85391	0.00431852	0.0401887	con28C	Chaperones	field samples	Bacteria	Chloroflexi	Anaerolineae	Anaerolineales	Anaerolineaceae	Anaerolinea	Unknown	09180 Brite Hierarchies	09182 Protein families: genetic information processing	03110 Chaperones and folding catalysts [BR:ko03110]	groEL	Prevents misfolding and promotes the refolding and proper assembly of unfolded polypeptides generated under stress conditions
k141_1298541_3	160.07	-5.85971	1.35076	-4.33807	1.44e-05	0.00113388	con28C	Chaperones	field samples	Bacteria	Proteobacteria	Gammaproteobacteria	Chromatiales	Chromatiaceae	Unknown	Unknown	09180 Brite Hierarchies	09182 Protein families: genetic information processing	03110 Chaperones and folding catalysts [BR:ko03110]	HSP20	Belongs to the small heat shock protein (HSP20) family
k141_130086_1	4.13352	5.9378	1.90971	3.10927	0.00187549	0.0247786	con28C	repair and recombination	incubation experiment	Bacteria	Proteobacteria	Gammaproteobacteria	Chromatiales	Chromatiaceae	Thiorhodococcus	Thiorhodococcus drewsii AZ1	09180 Brite Hierarchies	09182 Protein families: genetic information processing	03400 DNA repair and recombination proteins [BR:ko03400]	rpoA	DNA-dependent RNA polymerase catalyzes the transcription of DNA into RNA using the four ribonucleoside triphosphates as substrates
k141_1303513_2	3.30215	-4.9611	1.75976	-2.81919	0.00481448	0.0427499	con28C	Sulfur	field samples	Bacteria	Firmicutes	Clostridia	Clostridiales	Peptococcaceae	Desulfotomaculum	Unknown	09100 Metabolism	09102 Energy metabolism	00920 Sulfur metabolism [PATH:ko00920]	dsrA	PFAM nitrite and sulphite reductase 4Fe-4S
k141_1310770_1	29.8827	4.97211	1.27182	3.90945	9.25e-05	0.00389562	con28C	Nitrogen	incubation experiment	Bacteria	Bacteroidetes/Chlorobi group	Ignavibacteriae	Ignavibacteriales	Ignavibacteriaceae	Unknown	Unknown	09100 Metabolism	09102 Energy metabolism	00910 Nitrogen metabolism [PATH:ko00910]	nrfA	Catalyzes the reduction of nitrite to ammonia, consuming six electrons in the process
k141_1311112_1	6.56646	6.40425	2.04809	3.12694	0.00176634	0.0239122	con28C	Sulfur	incubation experiment	Bacteria	Proteobacteria	Gammaproteobacteria	Oceanospirillales	Oceanospirillales_X	Unknown	Unknown	09100 Metabolism	09102 Energy metabolism	00920 Sulfur metabolism [PATH:ko00920]	soxX	Cytochrome c
k141_1311112_2	4.51572	5.41295	1.94371	2.78485	0.00535524	0.0454503	con28C	Sulfur	incubation experiment	Bacteria	Proteobacteria	Gammaproteobacteria	unclassified Gammaproteobacteria	sulfur-oxidizing symbionts	Unknown	Unknown	09100 Metabolism	09102 Energy metabolism	00920 Sulfur metabolism [PATH:ko00920]	soxY	Sulfur oxidation protein SoxY
k141_1311112_4	8.54841	6.52835	1.73636	3.7598	0.000170051	0.00571849	con28C	Sulfur	incubation experiment	Bacteria	Unknown	Unknown	Unknown	Unknown	Unknown	Unknown	09100 Metabolism	09102 Energy metabolism	00920 Sulfur metabolism [PATH:ko00920]	soxA	C-type monoheme cytochrome, which is part of the SoxAX cytochrome complex involved in sulfur oxidation. The SoxAX complex catalyzes the formation of a heterodisulfide bond between the conserved cysteine residue on a sulfur carrier SoxYZ complex subunit SoxY and thiosulfate or other inorganic sulfur substrates. This leads to the intermediary formation of conspicuous sulfur globules inside of the c…
k141_13143_2	5.31992	6.16305	1.98491	3.10496	0.00190306	0.0249991	con28C	Sulfur	incubation experiment	Bacteria	Bacteroidetes/Chlorobi group	Sphingobacteriia	Sphingobacteriales	Sphingobacteriaceae	Unknown	Unknown	09100 Metabolism	09102 Energy metabolism	00920 Sulfur metabolism [PATH:ko00920]	dmsB	Quinol cytochrome c oxidoreductase
k141_1314514_3	40.9579	6.26859	1.62701	3.85283	0.000116763	0.00452131	con28C	repair and recombination	incubation experiment	Bacteria	Cyanobacteria	Cyanobacteria_X	SubsectionIII	FamilyI	Oscillatoria	Unknown	09180 Brite Hierarchies	09182 Protein families: genetic information processing	03400 DNA repair and recombination proteins [BR:ko03400]	rpoB	DNA-dependent RNA polymerase catalyzes the transcription of DNA into RNA using the four ribonucleoside triphosphates as substrates
k141_1314807_1	53.9771	2.76839	0.876512	3.15841	0.0015863	0.022449	con28C	Chaperones	incubation experiment	Bacteria	Bacteroidetes/Chlorobi group	Flavobacteria	Flavobacteriales	Flavobacteriaceae	Zobellia	Zobellia galactanivorans	09180 Brite Hierarchies	09182 Protein families: genetic information processing	03110 Chaperones and folding catalysts [BR:ko03110]	clpC	Belongs to the ClpA ClpB family
k141_1316138_1	4.12101	4.7265	1.67701	2.81841	0.00482618	0.0428124	con28C	Nitrogen	incubation experiment	Bacteria	Proteobacteria	Gammaproteobacteria	Unknown	Unknown	Unknown	Unknown	09100 Metabolism	09102 Energy metabolism	00910 Nitrogen metabolism [PATH:ko00910]	glnA	TIGRFAM glutamine synthetase, type I
k141_131978_2	50.335	6.48635	1.65285	3.92435	8.7e-05	0.0037457	con28C	Nitrogen	incubation experiment	Bacteria	Cyanobacteria	Cyanobacteria_X	SubsectionI	FamilyI_III_II	Chroococcidiopsis	Chroococcidiopsis PCC 6712	09100 Metabolism	09102 Energy metabolism	00910 Nitrogen metabolism [PATH:ko00910]	nifK	This molybdenum-iron protein is part of the nitrogenase complex that catalyzes the key enzymatic reactions in nitrogen fixation
k141_1320632_2	6.20068	4.22056	1.49447	2.82412	0.00474102	0.0423715	con28C	Chaperones	incubation experiment	Bacteria	Chloroflexi	Caldilineae	Caldilineales	Caldilineaceae	Caldilinea	Unknown	09180 Brite Hierarchies	09182 Protein families: genetic information processing	03110 Chaperones and folding catalysts [BR:ko03110]	groEL	Prevents misfolding and promotes the refolding and proper assembly of unfolded polypeptides generated under stress conditions
k141_1322244_2	7.4624	-5.58918	1.96108	-2.85005	0.00437126	0.040472	con28C	Sulfur	field samples	Bacteria	Nitrospirae	Nitrospira	Nitrospirales	Nitrospiraceae	Thermodesulfovibrio	Unknown	09100 Metabolism	09102 Energy metabolism	00920 Sulfur metabolism [PATH:ko00920]	aprB	reductase, beta subunit
k141_1323550_1	4.18892	5.50183	1.86518	2.94975	0.00318026	0.0336722	con28C	Sulfur	incubation experiment	Bacteria	Proteobacteria	Betaproteobacteria	Hydrogenophilales	Hydrogenophilaceae	Thiobacillus	Thiobacillus denitrificans ATCC 25259	09100 Metabolism	09102 Energy metabolism	00920 Sulfur metabolism [PATH:ko00920]	dsrB	Nitrite and sulphite reductase 4Fe-4S domain
k141_1325147_1	13.8268	-7.95868	2.15062	-3.70065	0.000215044	0.00662368	con28C	Chaperones	field samples	Bacteria	Chloroflexi	Caldilineae	Caldilineales	Caldilineaceae	Unknown	Unknown	09180 Brite Hierarchies	09182 Protein families: genetic information processing	03110 Chaperones and folding catalysts [BR:ko03110]	HSP20	Belongs to the small heat shock protein (HSP20) family
k141_1325598_1	75.726	7.33463	1.5705	4.67027	3.01e-06	0.000391851	con28C	Chaperones	incubation experiment	Bacteria	Planctomycetes	Planctomycetacia	Brocadiales	Brocadiaceae	Unknown	Unknown	09180 Brite Hierarchies	09182 Protein families: genetic information processing	03110 Chaperones and folding catalysts [BR:ko03110]	HSP20	Belongs to the small heat shock protein (HSP20) family
k141_1326193_1	4.3119	-5.76867	1.7594	-3.27877	0.00104261	0.0174959	con28C	repair and recombination	field samples	Bacteria	SAR406	SAR406_X	SAR406_XX	SAR406_XXX	Unknown	Unknown	09180 Brite Hierarchies	09182 Protein families: genetic information processing	03400 DNA repair and recombination proteins [BR:ko03400]	mutM	class I DNA-(apurinic or apyrimidinic site) endonuclease activity
k141_1329722_1	4.79466	-6.24524	1.7757	-3.51707	0.000436342	0.0103175	con28C	Chaperones	field samples	Bacteria	Proteobacteria	Gammaproteobacteria	Unknown	Unknown	Unknown	Unknown	09180 Brite Hierarchies	09182 Protein families: genetic information processing	03110 Chaperones and folding catalysts [BR:ko03110]	groEL	Prevents misfolding and promotes the refolding and proper assembly of unfolded polypeptides generated under stress conditions
k141_1330734_1	191.837	7.60037	1.25584	6.05202	1.43e-09	1.4e-06	con28C	Photosynthesis	incubation experiment	Bacteria	Cyanobacteria	Cyanobacteria_X	SubsectionI	FamilyI_I	Cyanobacterium	Cyanobacterium aponinum PCC 10605	09100 Metabolism	09102 Energy metabolism	00195 Photosynthesis [PATH:ko00195]	psaF	Photosystem I reaction
k141_1330734_2	65.7564	7.16487	1.36382	5.25354	1.49e-07	4.61e-05	con28C	Photosynthesis	incubation experiment	Bacteria	Cyanobacteria	Cyanobacteria_X	SubsectionI	FamilyI_I	Cyanobacterium	Cyanobacterium aponinum PCC 10605	09100 Metabolism	09102 Energy metabolism	00195 Photosynthesis [PATH:ko00195]	psaJ	May help in the organization of the PsaE and PsaF subunits
k141_1331577_1	27.8196	3.38801	0.883383	3.83526	0.00012543	0.00472187	con28C	Photosynthesis	incubation experiment	Bacteria	Cyanobacteria	Cyanobacteria_X	SubsectionI	FamilyI_I	Cyanobium	Cyanobium PCC 7001	09100 Metabolism	09102 Energy metabolism	00195 Photosynthesis [PATH:ko00195]	ATPF1B	Produces ATP from ADP in the presence of a proton gradient across the membrane. The catalytic sites are hosted primarily by the beta subunits
k141_1331831_1	80.3506	7.38703	1.06382	6.94388	3.81e-12	1.21e-08	con28C	Photosynthesis	incubation experiment	Bacteria	Cyanobacteria	Cyanobacteria_X	Unknown	Unknown	Unknown	Unknown	09100 Metabolism	09102 Energy metabolism	00196 Photosynthesis - antenna proteins [PATH:ko00196]	cpeA	PFAM Phycobilisome protein
k141_1331831_2	32.3683	8.47014	1.53494	5.51821	3.42e-08	1.51e-05	con28C	Photosynthesis	incubation experiment	Bacteria	Cyanobacteria	Cyanobacteria_X	SubsectionIII	FamilyI	Pseudanabaena	Pseudanabaena PCC 6802	09100 Metabolism	09102 Energy metabolism	00196 Photosynthesis - antenna proteins [PATH:ko00196]	cpeB	Phycobilisome protein
k141_1334073_1	36.6634	3.57856	0.855678	4.18213	2.89e-05	0.00180719	con28C	Chaperones	incubation experiment	Bacteria	Bacteroidetes/Chlorobi group	Bacteroidia	Bacteroidales	Marinilabiaceae	Anaerophaga	Unknown	09180 Brite Hierarchies	09182 Protein families: genetic information processing	03110 Chaperones and folding catalysts [BR:ko03110]	groES	Binds to Cpn60 in the presence of Mg-ATP and suppresses the ATPase activity of the latter
k141_1336739_1	5.15072	6.39883	1.68376	3.80033	0.000144504	0.00515771	con28C	repair and recombination	incubation experiment	Bacteria	Bacteroidetes/Chlorobi group	Flavobacteria	Flavobacteriales	Flavobacteriaceae	Winogradskyella	Flavobacteriales bacterium ALC-1	09180 Brite Hierarchies	09182 Protein families: genetic information processing	03400 DNA repair and recombination proteins [BR:ko03400]	dnaN	Confers DNA tethering and processivity to DNA polymerases and other proteins. Acts as a clamp, forming a ring around DNA (a reaction catalyzed by the clamp-loading complex) which diffuses in an ATP-independent manner freely and bidirectionally along dsDNA. Initially characterized for its ability to contact the catalytic subunit of DNA polymerase III (Pol III), a complex, multichain enzyme respons…
k141_1339374_1	14.0899	7.11231	2.2152	3.21069	0.00132417	0.0201871	con28C	Chaperones	incubation experiment	Bacteria	Proteobacteria	Gammaproteobacteria	Chromatiales	Ectothiorhodospiraceae	Thioalkalivibrio	Thioalkalivibrio sulfidophilus HL-EbGr7	09180 Brite Hierarchies	09182 Protein families: genetic information processing	03110 Chaperones and folding catalysts [BR:ko03110]	groEL	Prevents misfolding and promotes the refolding and proper assembly of unfolded polypeptides generated under stress conditions
k141_1341832_2	271.375	-3.33692	0.757193	-4.40696	1.05e-05	0.000920298	con28C	Chaperones	field samples	Archaea	Euryarchaeota	Archaeoglobi	Archaeoglobales	Archaeoglobaceae	Unknown	Unknown	09180 Brite Hierarchies	09182 Protein families: genetic information processing	03110 Chaperones and folding catalysts [BR:ko03110]	HSP20	Belongs to the small heat shock protein (HSP20) family
k141_1348284_1	3.61497	5.62212	1.95723	2.87249	0.00407256	0.0388145	con28C	Chaperones	incubation experiment	Bacteria	Proteobacteria	Gammaproteobacteria	Chromatiales	Ectothiorhodospiraceae	Ectothiorhodospira	Ectothiorhodospira PHS-1	09180 Brite Hierarchies	09182 Protein families: genetic information processing	03110 Chaperones and folding catalysts [BR:ko03110]	groES	Binds to Cpn60 in the presence of Mg-ATP and suppresses the ATPase activity of the latter
k141_135580_1	17.2149	7.36709	1.76721	4.16877	3.06e-05	0.00188417	con28C	Sulfur	incubation experiment	Bacteria	Proteobacteria	Gammaproteobacteria	Thiotrichales	Piscirickettsiaceae	Unknown	Unknown	09100 Metabolism	09102 Energy metabolism	00920 Sulfur metabolism [PATH:ko00920]	soxB	Belongs to the 5'-nucleotidase family
k141_1356462_1	208.291	5.73154	1.22063	4.69558	2.66e-06	0.000360155	con28C	Photosynthesis	incubation experiment	Bacteria	Cyanobacteria	Cyanobacteria_X	SubsectionI	FamilyI_I	Cyanobacterium	Cyanobacterium stanieri PCC 7202	09100 Metabolism	09102 Energy metabolism	00196 Photosynthesis - antenna proteins [PATH:ko00196]	cpcA	TIGRFAM phycocyanin, alpha subunit
k141_1358440_1	6.38521	6.12459	1.80444	3.39417	0.000688375	0.0136039	con28C	repair and recombination	incubation experiment	Bacteria	Proteobacteria	Alphaproteobacteria	unclassified Alphaproteobacteria	Polymorphum	Unknown	Unknown	09180 Brite Hierarchies	09182 Protein families: genetic information processing	03400 DNA repair and recombination proteins [BR:ko03400]	hupB	Histone-like DNA-binding protein which is capable of wrapping DNA to stabilize it, and thus to prevent its denaturation under extreme environmental conditions
k141_1358451_1	4.38372	5.76716	1.57781	3.65516	0.000257019	0.00742367	con28C	repair and recombination	incubation experiment	Bacteria	Proteobacteria	Alphaproteobacteria	Unknown	Unknown	Unknown	Unknown	09180 Brite Hierarchies	09182 Protein families: genetic information processing	03400 DNA repair and recombination proteins [BR:ko03400]	hupB	Histone-like DNA-binding protein which is capable of wrapping DNA to stabilize it, and thus to prevent its denaturation under extreme environmental conditions
k141_1360408_3	119.905	3.37014	0.704567	4.78327	1.72e-06	0.000264501	con28C	Chaperones	incubation experiment	Bacteria	Cyanobacteria	Cyanobacteria_X	SubsectionI	FamilyI_I	Cyanobium	Cyanobium gracile PCC 6307	09180 Brite Hierarchies	09182 Protein families: genetic information processing	03110 Chaperones and folding catalysts [BR:ko03110]	clpC	Belongs to the ClpA ClpB family
k141_1361383_1	93.7262	4.04189	1.16229	3.47753	0.000506058	0.0112904	con28C	Photosynthesis	incubation experiment	Bacteria	Cyanobacteria	Unknown	Unknown	Unknown	Unknown	Unknown	09100 Metabolism	09102 Energy metabolism	00196 Photosynthesis - antenna proteins [PATH:ko00196]	cpeB	Phycobilisome protein
k141_1363793_2	5.31887	5.67089	2.06436	2.74704	0.00601364	0.0485679	con28C	repair and recombination	incubation experiment	Bacteria	Proteobacteria	Betaproteobacteria	Burkholderiales	Comamonadaceae	Rubrivivax	Rubrivivax gelatinosus IL144	09180 Brite Hierarchies	09182 Protein families: genetic information processing	03400 DNA repair and recombination proteins [BR:ko03400]	rpoA	DNA-dependent RNA polymerase catalyzes the transcription of DNA into RNA using the four ribonucleoside triphosphates as substrates
k141_1364573_1	6.04045	6.56748	2.3044	2.84998	0.00437226	0.0404772	con28C	Nitrogen	incubation experiment	Bacteria	Proteobacteria	Gammaproteobacteria	Alteromonadales	Alteromonadaceae	Marinobacter	Unknown	09100 Metabolism	09102 Energy metabolism	00910 Nitrogen metabolism [PATH:ko00910]	cynS	Cyanate lyase C-terminal domain, Cyanate hydratase
k141_1364778_2	3.30987	5.4214	1.75006	3.09784	0.00194934	0.0253419	con28C	Photosynthesis	incubation experiment	Bacteria	Proteobacteria	Alphaproteobacteria	Rhodospirillales	Rhodospirillaceae	Rhodospirillum	Rhodospirillum centenum SW	09100 Metabolism	09102 Energy metabolism	00195 Photosynthesis [PATH:ko00195]	ATPF1B	Produces ATP from ADP in the presence of a proton gradient across the membrane. The catalytic sites are hosted primarily by the beta subunits
k141_136643_1	30.0831	5.39214	1.29979	4.14848	3.35e-05	0.0020009	con28C	Sulfur	incubation experiment	Bacteria	Proteobacteria	Gammaproteobacteria	Chromatiales	Chromatiaceae	Thiocystis	Thiocystis violascens DSM 198	09100 Metabolism	09102 Energy metabolism	00920 Sulfur metabolism [PATH:ko00920]	dsrB	reductase, dissimilatory-type beta subunit
k141_1366581_2	5.61747	6.42693	2.29961	2.7948	0.00519325	0.0446929	con28C	Sulfur	incubation experiment	Bacteria	Bacteroidetes/Chlorobi group	Cytophagia	Cytophagales	Unknown	Unknown	Unknown	09100 Metabolism	09102 Energy metabolism	00920 Sulfur metabolism [PATH:ko00920]	dmsB	Quinol cytochrome c oxidoreductase
k141_1368160_1	6.9407	6.53716	1.90796	3.42625	0.000611974	0.0126591	con28C	Sulfur	incubation experiment	Bacteria	Proteobacteria	Gammaproteobacteria	Chromatiales	Chromatiaceae	Thiocystis	Thiocystis violascens DSM 198	09100 Metabolism	09102 Energy metabolism	00920 Sulfur metabolism [PATH:ko00920]	aprA	Succinate dehydrogenase fumarate reductase, flavoprotein subunit
k141_136983_1	4.5794	4.01278	1.40931	2.84733	0.00440874	0.0406555	con28C	Nitrogen	incubation experiment	Bacteria	Bacteroidetes/Chlorobi group	Flavobacteria	Flavobacteriales	Flavobacteriaceae	Unknown	Unknown	09100 Metabolism	09102 Energy metabolism	00910 Nitrogen metabolism [PATH:ko00910]	E1.4.1.4	Belongs to the Glu Leu Phe Val dehydrogenases family
k141_1370060_1	15.4466	3.53332	0.98372	3.59179	0.000328409	0.00866741	con28C	Nitrogen	incubation experiment	Bacteria	Proteobacteria	Gammaproteobacteria	Chromatiales	Chromatiaceae	Thiocystis	Unknown	09100 Metabolism	09102 Energy metabolism	00910 Nitrogen metabolism [PATH:ko00910]	napA	Molybdopterin oxidoreductase Fe4S4 domain
k141_1370212_1	6.68509	6.97619	1.81747	3.83841	0.000123832	0.00468971	con28C	repair and recombination	incubation experiment	Bacteria	Bacteroidetes/Chlorobi group	Cytophagia	Cytophagales	Cyclobacteriaceae	Belliella	Belliella baltica DSM 15883	09180 Brite Hierarchies	09182 Protein families: genetic information processing	03400 DNA repair and recombination proteins [BR:ko03400]	rpoB	DNA-dependent RNA polymerase catalyzes the transcription of DNA into RNA using the four ribonucleoside triphosphates as substrates
k141_1374023_1	9.35494	4.16901	1.1886	3.5075	0.000452332	0.0105525	con28C	repair and recombination	incubation experiment	Bacteria	Unknown	Unknown	Unknown	Unknown	Unknown	Unknown	09180 Brite Hierarchies	09182 Protein families: genetic information processing	03400 DNA repair and recombination proteins [BR:ko03400]	hupB	Histone-like DNA-binding protein which is capable of wrapping DNA to stabilize it, and thus to prevent its denaturation under extreme environmental conditions
k141_1374251_1	3.27362	5.63918	2.0422	2.76132	0.00575674	0.0473202	con28C	Sulfur	incubation experiment	Bacteria	Proteobacteria	Unknown	Unknown	Unknown	Unknown	Unknown	09100 Metabolism	09102 Energy metabolism	00920 Sulfur metabolism [PATH:ko00920]	dmsA	Belongs to the prokaryotic molybdopterin-containing oxidoreductase family
k141_1375208_2	22.2774	-8.661	2.1009	-4.12252	3.75e-05	0.00215414	con28C	Chaperones	field samples	Bacteria	Chloroflexi	Caldilineae	Caldilineales	Caldilineaceae	Caldilinea	Unknown	09180 Brite Hierarchies	09182 Protein families: genetic information processing	03110 Chaperones and folding catalysts [BR:ko03110]	dnaK	Heat shock 70 kDa protein
k141_1377074_1	5.61	5.05304	1.64194	3.07749	0.00208755	0.0263983	con28C	repair and recombination	incubation experiment	Bacteria	Proteobacteria	Gammaproteobacteria	Pseudomonadales	Pseudomonadaceae	Unknown	Unknown	09180 Brite Hierarchies	09182 Protein families: genetic information processing	03400 DNA repair and recombination proteins [BR:ko03400]	hupB	Histone-like DNA-binding protein which is capable of wrapping DNA to stabilize it, and thus to prevent its denaturation under extreme environmental conditions
k141_1377828_1	52.1808	-5.56971	0.978728	-5.69077	1.26e-08	7.24e-06	con28C	Chaperones	field samples	Bacteria	Proteobacteria	Gammaproteobacteria	Chromatiales	Chromatiaceae	Thiocapsa	Unknown	09180 Brite Hierarchies	09182 Protein families: genetic information processing	03110 Chaperones and folding catalysts [BR:ko03110]	ibpA	Belongs to the small heat shock protein (HSP20) family
k141_1378051_2	5.89176	6.41874	2.30636	2.78307	0.00538478	0.045601	con28C	Photosynthesis	incubation experiment	Bacteria	Cyanobacteria	Nostocales	Microchaetaceae	Microchaetaceae_X	Microchaete	Microchaete PCC 7126	09100 Metabolism	09102 Energy metabolism	00196 Photosynthesis - antenna proteins [PATH:ko00196]	cpcA	TIGRFAM phycocyanin, alpha subunit
k141_1383564_1	8.81386	-6.86666	2.26227	-3.0353	0.00240295	0.0286214	con28C	Nitrogen	field samples	Bacteria	Bacteroidetes/Chlorobi group	Ignavibacteriae	Ignavibacteriales	Ignavibacteriaceae	Unknown	Unknown	09100 Metabolism	09102 Energy metabolism	00910 Nitrogen metabolism [PATH:ko00910]	nrfA	peptidase activity, acting on L-amino acid peptides
k141_1385374_1	7.28623	-6.98036	1.84606	-3.78122	0.000156064	0.00541589	con28C	Chaperones	field samples	Bacteria	Proteobacteria	Gammaproteobacteria	Chromatiales	Chromatiaceae	Thiorhodovibrio	Thiorhodovibrio 970	09180 Brite Hierarchies	09182 Protein families: genetic information processing	03110 Chaperones and folding catalysts [BR:ko03110]	groEL	Prevents misfolding and promotes the refolding and proper assembly of unfolded polypeptides generated under stress conditions
k141_1385689_1	11.9003	5.39674	1.5345	3.51694	0.000436548	0.0103197	con28C	Photosynthesis	incubation experiment	Bacteria	Cyanobacteria	Cyanobacteria_X	SubsectionIV	FamilyIV_I	Nodularia	Nodularia spumigena CCY9414	09100 Metabolism	09102 Energy metabolism	00195 Photosynthesis [PATH:ko00195]	psaB	PsaA and PsaB bind P700, the primary electron donor of photosystem I (PSI), as well as the electron acceptors A0, A1 and FX. PSI is a plastocyanin cytochrome c6-ferredoxin oxidoreductase, converting photonic excitation into a charge separation, which transfers an electron from the donor P700 chlorophyll pair to the spectroscopically characterized acceptors A0, A1, FX, FA and FB in turn. Oxidized …
k141_1385689_2	35.6459	6.16826	1.39882	4.40962	1.04e-05	0.00091278	con28C	Photosynthesis	incubation experiment	Bacteria	Cyanobacteria	Cyanobacteria_X	SubsectionIV	FamilyIV_I	Nodularia	Nodularia spumigena CCY9414	09100 Metabolism	09102 Energy metabolism	00195 Photosynthesis [PATH:ko00195]	psaA	PsaA and PsaB bind P700, the primary electron donor of photosystem I (PSI), as well as the electron acceptors A0, A1 and FX. PSI is a plastocyanin cytochrome c6-ferredoxin oxidoreductase, converting photonic excitation into a charge separation, which transfers an electron from the donor P700 chlorophyll pair to the spectroscopically characterized acceptors A0, A1, FX, FA and FB in turn. Oxidized …
k141_1386192_1	43.4478	5.56778	1.65335	3.36758	0.000758322	0.0144127	con28C	Sulfur	incubation experiment	Bacteria	Proteobacteria	Gammaproteobacteria	unclassified Gammaproteobacteria	sulfur-oxidizing symbionts	Endoriftia	Endoriftia persephone 'Hot96_1+Hot96_2'	09100 Metabolism	09102 Energy metabolism	00920 Sulfur metabolism [PATH:ko00920]	aprB	Adenosine-5'-phosphosulfate reductase beta subunit
k141_1386192_2	24.483	5.44139	1.77447	3.06649	0.00216592	0.0270017	con28C	Sulfur	incubation experiment	Bacteria	Proteobacteria	Gammaproteobacteria	unclassified Gammaproteobacteria	sulfur-oxidizing symbionts	Unknown	Unknown	09100 Metabolism	09102 Energy metabolism	00920 Sulfur metabolism [PATH:ko00920]	aprA	FAD binding domain
k141_1388267_2	49.7615	4.83113	1.64706	2.93318	0.00335509	0.034726	con28C	Photosynthesis	incubation experiment	Bacteria	Cyanobacteria	Cyanobacteria_X	SubsectionIV	FamilyIV_I	Nostoc	Nostoc PCC 7524	09100 Metabolism	09102 Energy metabolism	00195 Photosynthesis [PATH:ko00195]	psaA	PsaA and PsaB bind P700, the primary electron donor of photosystem I (PSI), as well as the electron acceptors A0, A1 and FX. PSI is a plastocyanin cytochrome c6-ferredoxin oxidoreductase, converting photonic excitation into a charge separation, which transfers an electron from the donor P700 chlorophyll pair to the spectroscopically characterized acceptors A0, A1, FX, FA and FB in turn. Oxidized …
k141_1388955_2	47.5833	5.90435	1.48719	3.97014	7.18e-05	0.00330985	con28C	Nitrogen	incubation experiment	Bacteria	Cyanobacteria	Cyanobacteria_X	SubsectionI	FamilyI_I	Cyanobacterium	Cyanobacterium aponinum PCC 10605	09100 Metabolism	09102 Energy metabolism	00910 Nitrogen metabolism [PATH:ko00910]	glnA	Glutamine synthetase type III
k141_1389979_2	212.853	-4.48179	1.3326	-3.3632	0.000770448	0.014558	con28C	Chaperones	field samples	Bacteria	Proteobacteria	Gammaproteobacteria	Chromatiales	Chromatiaceae	Unknown	Unknown	09180 Brite Hierarchies	09182 Protein families: genetic information processing	03110 Chaperones and folding catalysts [BR:ko03110]	HSP20	Belongs to the small heat shock protein (HSP20) family
k141_1390619_1	4.47044	5.55708	1.77131	3.13728	0.00170526	0.0234183	con28C	Photosynthesis	incubation experiment	Bacteria	Cyanobacteria	Cyanobacteria_X	SubsectionI	FamilyI_I	Cyanothece	Unknown	09100 Metabolism	09102 Energy metabolism	00195 Photosynthesis [PATH:ko00195]	psaA	PsaA and PsaB bind P700, the primary electron donor of photosystem I (PSI), as well as the electron acceptors A0, A1 and FX. PSI is a plastocyanin cytochrome c6-ferredoxin oxidoreductase, converting photonic excitation into a charge separation, which transfers an electron from the donor P700 chlorophyll pair to the spectroscopically characterized acceptors A0, A1, FX, FA and FB in turn. Oxidized …
k141_1390832_2	14.5289	-6.77508	1.98338	-3.41593	0.000635635	0.0129575	con28C	Chaperones	field samples	Bacteria	Proteobacteria	Gammaproteobacteria	Chromatiales	Ectothiorhodospiraceae	Unknown	Unknown	09180 Brite Hierarchies	09182 Protein families: genetic information processing	03110 Chaperones and folding catalysts [BR:ko03110]	HSP20	Belongs to the small heat shock protein (HSP20) family
k141_1391398_2	20.187	7.72749	1.63639	4.72227	2.33e-06	0.000329107	con28C	repair and recombination	incubation experiment	Bacteria	Proteobacteria	Gammaproteobacteria	Pseudomonadales	Pseudomonadaceae	Pseudomonas	Unknown	09180 Brite Hierarchies	09182 Protein families: genetic information processing	03400 DNA repair and recombination proteins [BR:ko03400]	ihfA	This protein is one of the two subunits of integration host factor, a specific DNA-binding protein that functions in genetic recombination as well as in transcriptional and translational control
k141_1392263_1	3.51445	-5.25891	1.84471	-2.8508	0.00436093	0.0404119	con28C	Chaperones	field samples	Bacteria	Proteobacteria	Gammaproteobacteria	Chromatiales	Ectothiorhodospiraceae	Ectothiorhodospira	Ectothiorhodospira PHS-1	09180 Brite Hierarchies	09182 Protein families: genetic information processing	03110 Chaperones and folding catalysts [BR:ko03110]	clpB	Part of a stress-induced multi-chaperone system, it is involved in the recovery of the cell from heat-induced damage, in cooperation with DnaK, DnaJ and GrpE
k141_1393614_1	4.84444	4.57796	1.53482	2.98273	0.00285692	0.0316349	con28C	repair and recombination	incubation experiment	Bacteria	Bacteroidetes/Chlorobi group	Cytophagia	Cytophagales	Flammeovirgaceae	Fulvivirga	Fulvivirga imtechensis AK7	09180 Brite Hierarchies	09182 Protein families: genetic information processing	03400 DNA repair and recombination proteins [BR:ko03400]	E1.17.4.1A	Catalyzes the reduction of ribonucleotides to deoxyribonucleotides. May function to provide a pool of deoxyribonucleotide precursors for DNA repair during oxygen limitation and or for immediate growth after restoration of oxygen
k141_1394285_1	4.38865	-6.00242	2.13791	-2.8076	0.00499114	0.0436558	con28C	Chaperones	field samples	Bacteria	Actinobacteria	Acidimicrobiia	Acidimicrobiales	Acidimicrobiaceae	Unknown	Unknown	09180 Brite Hierarchies	09182 Protein families: genetic information processing	03110 Chaperones and folding catalysts [BR:ko03110]	HSP20	Hsp20/alpha crystallin family
k141_1397457_1	7.14284	5.25384	1.81872	2.88876	0.00386766	0.0377214	con28C	Nitrogen	incubation experiment	Bacteria	Bacteroidetes/Chlorobi group	Ignavibacteriae	Ignavibacteriales	Melioribacteraceae	Unknown	Unknown	09100 Metabolism	09102 Energy metabolism	00910 Nitrogen metabolism [PATH:ko00910]	nrfA	Catalyzes the reduction of nitrite to ammonia, consuming six electrons in the process
k141_1398134_1	206.786	2.77012	0.742983	3.72837	0.000192719	0.00619317	con28C	Photosynthesis	incubation experiment	Bacteria	Cyanobacteria	Cyanobacteria_X	SubsectionI	FamilyI_I	Cyanobium	Cyanobium gracile PCC 6307	09100 Metabolism	09102 Energy metabolism	00195 Photosynthesis [PATH:ko00195]	psaA	PsaA and PsaB bind P700, the primary electron donor of photosystem I (PSI), as well as the electron acceptors A0, A1 and FX. PSI is a plastocyanin cytochrome c6-ferredoxin oxidoreductase, converting photonic excitation into a charge separation, which transfers an electron from the donor P700 chlorophyll pair to the spectroscopically characterized acceptors A0, A1, FX, FA and FB in turn. Oxidized …
k141_1401126_3	11.1597	6.26007	1.89101	3.31043	0.000931523	0.0163465	con28C	Nitrogen	incubation experiment	Bacteria	Proteobacteria	Deltaproteobacteria	Desulfobacterales	Desulfobacteraceae	Desulfatibacillum	Unknown	09100 Metabolism	09102 Energy metabolism	00910 Nitrogen metabolism [PATH:ko00910]	glnA	PFAM Glutamine synthetase, catalytic
k141_1401394_1	7.75385	6.84921	1.6779	4.082	4.46e-05	0.0024189	con28C	Sulfur	incubation experiment	Bacteria	Proteobacteria	Betaproteobacteria	Nitrosomonadales	Gallionellaceae	Sideroxydans	Unknown	09100 Metabolism	09102 Energy metabolism	00920 Sulfur metabolism [PATH:ko00920]	dsrA	sulfite reductase, dissimilatory-type alpha subunit
k141_1401770_1	73.1488	-3.50148	1.10038	-3.18206	0.00146233	0.0213956	con28C	Chaperones	field samples	Bacteria	Cyanobacteria	Cyanobacteria_X	SubsectionI	FamilyI_I	Cyanothece	Cyanothece CCY0110	09180 Brite Hierarchies	09182 Protein families: genetic information processing	03110 Chaperones and folding catalysts [BR:ko03110]	HSP20	Belongs to the small heat shock protein (HSP20) family
k141_14019_1	9.16745	7.23701	1.96633	3.68046	0.000232814	0.00697218	con28C	Nitrogen	incubation experiment	Bacteria	Proteobacteria	Deltaproteobacteria	Desulfobacterales	Desulfobacteraceae	Desulfatibacillum	Desulfatibacillum alkenivorans AK-01	09100 Metabolism	09102 Energy metabolism	00910 Nitrogen metabolism [PATH:ko00910]	glnA	PFAM Glutamine synthetase, catalytic
k141_140340_1	5.3027	6.27844	1.99504	3.14702	0.00164946	0.0229731	con28C	Chaperones	incubation experiment	Bacteria	Proteobacteria	Deltaproteobacteria	Desulfobacterales	Desulfobacteraceae	Unknown	Unknown	09180 Brite Hierarchies	09182 Protein families: genetic information processing	03110 Chaperones and folding catalysts [BR:ko03110]	GRPE	Participates actively in the response to hyperosmotic and heat shock by preventing the aggregation of stress-denatured proteins, in association with DnaK and GrpE. It is the nucleotide exchange factor for DnaK and may function as a thermosensor. Unfolded proteins bind initially to DnaJ
k141_1403982_2	55.58	5.69038	1.22713	4.63716	3.53e-06	0.000440016	con28C	Nitrogen	incubation experiment	Bacteria	Proteobacteria	Gammaproteobacteria	Aeromonadales	Aeromonadaceae	Unknown	Unknown	09100 Metabolism	09102 Energy metabolism	00910 Nitrogen metabolism [PATH:ko00910]	cah	PFAM carbonic anhydrase
k141_1404589_2	27.5189	-4.47711	1.30284	-3.43643	0.000589439	0.0123894	con28C	Chaperones	field samples	Bacteria	Bacteroidetes/Chlorobi group	Cytophagia	Cytophagales	Cytophagaceae	Unknown	Unknown	09180 Brite Hierarchies	09182 Protein families: genetic information processing	03110 Chaperones and folding catalysts [BR:ko03110]	HSP20	Belongs to the small heat shock protein (HSP20) family
k141_1404955_1	7.21928	-4.12108	1.49154	-2.76297	0.00572774	0.0471854	con28C	Photosynthesis	field samples	Bacteria	Proteobacteria	Deltaproteobacteria	Syntrophobacterales	Syntrophobacteraceae	Syntrophobacter	Syntrophobacter fumaroxidans MPOB	09100 Metabolism	09102 Energy metabolism	00195 Photosynthesis [PATH:ko00195]	ATPF1B	Produces ATP from ADP in the presence of a proton gradient across the membrane. The catalytic sites are hosted primarily by the beta subunits
k141_1406415_1	6.17736	5.50401	1.91488	2.87434	0.00404879	0.0386992	con28C	Nitrogen	incubation experiment	Bacteria	Bacteroidetes/Chlorobi group	Ignavibacteriae	Ignavibacteriales	Unknown	Unknown	Unknown	09100 Metabolism	09102 Energy metabolism	00910 Nitrogen metabolism [PATH:ko00910]	nrfA	Catalyzes the reduction of nitrite to ammonia, consuming six electrons in the process
k141_1407245_2	8.87723	4.00505	1.2773	3.13556	0.00171526	0.0234982	con28C	repair and recombination	incubation experiment	Bacteria	Bacteroidetes/Chlorobi group	Cytophagia	Cytophagales	Cytophagaceae	Cytophaga	Cytophaga fermentans DSM 9555	09180 Brite Hierarchies	09182 Protein families: genetic information processing	03400 DNA repair and recombination proteins [BR:ko03400]	rpoA	DNA-dependent RNA polymerase catalyzes the transcription of DNA into RNA using the four ribonucleoside triphosphates as substrates
k141_1408211_2	4.28555	-5.51188	1.76188	-3.1284	0.00175761	0.0238425	con28C	Sulfur	field samples	Bacteria	Firmicutes	Clostridia	Clostridiales	Peptococcaceae	Desulfotomaculum	Unknown	09100 Metabolism	09102 Energy metabolism	00920 Sulfur metabolism [PATH:ko00920]	aprA	PFAM fumarate reductase succinate dehydrogenase flavoprotein domain protein
k141_1411720_1	3.84769	4.93815	1.70388	2.89818	0.00375338	0.0370917	con28C	Sulfur	incubation experiment	Bacteria	Proteobacteria	Betaproteobacteria	Hydrogenophilales	Hydrogenophilaceae	Sulfuricella	Sulfuricella denitrificans skB26	09100 Metabolism	09102 Energy metabolism	00920 Sulfur metabolism [PATH:ko00920]	aprA	PFAM fumarate reductase succinate dehydrogenase flavoprotein domain protein
k141_1414212_1	19.3169	-5.43094	1.07834	-5.0364	4.74e-07	0.000105505	con28C	Chaperones	field samples	Bacteria	Proteobacteria	Gammaproteobacteria	Chromatiales	Chromatiaceae	Thiocapsa	Thiocapsa marina 5811	09180 Brite Hierarchies	09182 Protein families: genetic information processing	03110 Chaperones and folding catalysts [BR:ko03110]	groEL	Prevents misfolding and promotes the refolding and proper assembly of unfolded polypeptides generated under stress conditions
k141_1415747_1	28.8304	-7.23978	1.45447	-4.97759	6.44e-07	0.000131475	con28C	Chaperones	field samples	Bacteria	Proteobacteria	Alphaproteobacteria	Rhizobiales	Unknown	Unknown	Unknown	09180 Brite Hierarchies	09182 Protein families: genetic information processing	03110 Chaperones and folding catalysts [BR:ko03110]	HSP20	Belongs to the small heat shock protein (HSP20) family
k141_1416593_1	104.322	4.69352	1.58456	2.96203	0.00305621	0.0329279	con28C	Chaperones	incubation experiment	Bacteria	Chloroflexi	Anaerolineae	Anaerolineales	Anaerolineaceae	Unknown	Unknown	09180 Brite Hierarchies	09182 Protein families: genetic information processing	03110 Chaperones and folding catalysts [BR:ko03110]	HSP20	Belongs to the small heat shock protein (HSP20) family
k141_1416763_2	7.07583	-6.87311	1.66349	-4.13173	3.6e-05	0.00209603	con28C	Sulfur	field samples	Bacteria	Proteobacteria	Deltaproteobacteria	Desulfobacterales	Desulfobacteraceae	Desulfococcus	Desulfococcus oleovorans Hxd3	09100 Metabolism	09102 Energy metabolism	00920 Sulfur metabolism [PATH:ko00920]	aprA	reductase alpha subunit
k141_141688_1	18.7433	5.23136	1.27259	4.11081	3.94e-05	0.00222616	con28C	Photosynthesis	incubation experiment	Bacteria	Cyanobacteria	Cyanobacteria_X	SubsectionI	FamilyI_I	Cyanobacterium	Cyanobacterium stanieri PCC 7202	09100 Metabolism	09102 Energy metabolism	00195 Photosynthesis [PATH:ko00195]	psbD	Photosystem II (PSII) is a light-driven water plastoquinone oxidoreductase that uses light energy to abstract electrons from H(2)O, generating O(2) and a proton gradient subsequently used for ATP formation. It consists of a core antenna complex that captures photons, and an electron transfer chain that converts photonic excitation into a charge separation. The D1 D2 (PsbA PsbA) reaction center he…
k141_1417045_16	69.1613	4.14643	1.10778	3.74299	0.000181843	0.00597771	con28C	Chaperones	incubation experiment	Bacteria	Proteobacteria	Deltaproteobacteria	Desulfobacterales	Desulfobacteraceae	Desulfatibacillum	Unknown	09180 Brite Hierarchies	09182 Protein families: genetic information processing	03110 Chaperones and folding catalysts [BR:ko03110]	trxA	Belongs to the thioredoxin family
k141_1417823_1	158.982	5.7431	0.643349	8.92688	4.38e-19	2.03e-14	con28C	Sulfur	incubation experiment	Bacteria	Proteobacteria	Deltaproteobacteria	Desulfobacterales	Desulfobacteraceae	Desulfococcus	Desulfococcus oleovorans Hxd3	09100 Metabolism	09102 Energy metabolism	00920 Sulfur metabolism [PATH:ko00920]	aprB	reductase, beta subunit
k141_1418984_1	17.914	5.06087	1.69639	2.98331	0.00285149	0.0315944	con28C	Sulfur	incubation experiment	Bacteria	Proteobacteria	Gammaproteobacteria	unclassified Gammaproteobacteria	sulfur-oxidizing symbionts	Unknown	Unknown	09100 Metabolism	09102 Energy metabolism	00920 Sulfur metabolism [PATH:ko00920]	aprA	Succinate dehydrogenase fumarate reductase, flavoprotein subunit
k141_1419910_5	15.9826	6.86045	2.46794	2.77982	0.00543884	0.0458672	con28C	repair and recombination	incubation experiment	Bacteria	Proteobacteria	Gammaproteobacteria	Thiotrichales	Piscirickettsiaceae	Methylophaga	Unknown	09180 Brite Hierarchies	09182 Protein families: genetic information processing	03400 DNA repair and recombination proteins [BR:ko03400]	hupB	Histone-like DNA-binding protein which is capable of wrapping DNA to stabilize it, and thus to prevent its denaturation under extreme environmental conditions
k141_1420005_4	27.8997	3.28267	1.13124	2.90183	0.00370995	0.03682	con28C	Chaperones	incubation experiment	Bacteria	Proteobacteria	Gammaproteobacteria	Chromatiales	Chromatiaceae	Unknown	Unknown	09180 Brite Hierarchies	09182 Protein families: genetic information processing	03110 Chaperones and folding catalysts [BR:ko03110]	slpA	Peptidyl-prolyl cis-trans
k141_1421084_13	68.8757	3.59132	1.07748	3.33307	0.000858922	0.0155484	con28C	Sulfur	incubation experiment	Bacteria	Proteobacteria	Gammaproteobacteria	Chromatiales	Chromatiaceae	Thiocystis	Unknown	09100 Metabolism	09102 Energy metabolism	00920 Sulfur metabolism [PATH:ko00920]	fccB	Flavocytochrome c sulphide dehydrogenase, flavin-binding
k141_142224_3	21.7553	4.71468	1.62563	2.90022	0.00372906	0.0369307	con28C	Photosynthesis	incubation experiment	Bacteria	Cyanobacteria	Nostocales	Nostocaceae	Richelia	Richelia intracellularis	Richelia intracellularis HH01	09100 Metabolism	09102 Energy metabolism	00195 Photosynthesis [PATH:ko00195]	psbX	Involved in the binding and or turnover of quinones at the Q(B) site of Photosystem II
k141_1422715_2	7.82939	6.28923	2.23844	2.80964	0.00495966	0.0434984	con28C	Sulfur	incubation experiment	Bacteria	Proteobacteria	Gammaproteobacteria	Chromatiales	Chromatiaceae	Thiocystis	Unknown	09100 Metabolism	09102 Energy metabolism	00920 Sulfur metabolism [PATH:ko00920]	dmsB	PFAM 4Fe-4S ferredoxin, iron-sulfur binding domain protein
k141_1423187_1	8.18117	5.69017	1.92983	2.94854	0.00319284	0.033753	con28C	Sulfur	incubation experiment	Bacteria	Proteobacteria	Betaproteobacteria	Hydrogenophilales	Hydrogenophilaceae	Thiobacillus	Thiobacillus denitrificans ATCC 25259	09100 Metabolism	09102 Energy metabolism	00920 Sulfur metabolism [PATH:ko00920]	aprA	FAD binding domain
k141_1424387_2	10.3164	-7.39171	1.73722	-4.25491	2.09e-05	0.0014559	con28C	repair and recombination	field samples	Bacteria	Firmicutes	Clostridia	Thermoanaerobacterales	Unknown	Unknown	Unknown	09180 Brite Hierarchies	09182 Protein families: genetic information processing	03400 DNA repair and recombination proteins [BR:ko03400]	hupB	Histone-like DNA-binding protein which is capable of wrapping DNA to stabilize it, and thus to prevent its denaturation under extreme environmental conditions
k141_1424680_1	15.5188	6.92251	1.57327	4.40007	1.08e-05	0.000937583	con28C	Chaperones	incubation experiment	Bacteria	Bacteroidetes/Chlorobi group	Cytophagia	Cytophagales	Unknown	Unknown	Unknown	09180 Brite Hierarchies	09182 Protein families: genetic information processing	03110 Chaperones and folding catalysts [BR:ko03110]	HSP20	Belongs to the small heat shock protein (HSP20) family
k141_1426302_1	6.77725	-6.23565	1.69568	-3.67737	0.000235652	0.00702318	con28C	Sulfur	field samples	Bacteria	Firmicutes	Clostridia	Clostridiales	Peptococcaceae	Desulfotomaculum	Unknown	09100 Metabolism	09102 Energy metabolism	00920 Sulfur metabolism [PATH:ko00920]	aprA	PFAM fumarate reductase succinate dehydrogenase flavoprotein domain protein
k141_1427009_2	29.8328	-3.74834	1.34479	-2.78729	0.00531506	0.0452556	con28C	Chaperones	field samples	Bacteria	Proteobacteria	Gammaproteobacteria	Chromatiales	Ectothiorhodospiraceae	Unknown	Unknown	09180 Brite Hierarchies	09182 Protein families: genetic information processing	03110 Chaperones and folding catalysts [BR:ko03110]	HSP20	Belongs to the small heat shock protein (HSP20) family
k141_1427692_1	146.405	-3.20945	0.585376	-5.48272	4.19e-08	1.76e-05	con28C	Chaperones	field samples	Bacteria	Proteobacteria	Gammaproteobacteria	Chromatiales	Chromatiaceae	Thiocystis	Thiocystis violascens DSM 198	09180 Brite Hierarchies	09182 Protein families: genetic information processing	03110 Chaperones and folding catalysts [BR:ko03110]	ibpA	Belongs to the small heat shock protein (HSP20) family
k141_1428048_1	4.29275	5.15436	1.87273	2.75232	0.00591739	0.0481254	con28C	Chaperones	incubation experiment	Bacteria	Cyanobacteria	Cyanobacteria_X	SubsectionI	FamilyI_I	Cyanobacterium	Cyanobacterium aponinum PCC 10605	09180 Brite Hierarchies	09182 Protein families: genetic information processing	03110 Chaperones and folding catalysts [BR:ko03110]	ftsH	Acts as a processive, ATP-dependent zinc metallopeptidase for both cytoplasmic and membrane proteins. Plays a role in the quality control of integral membrane proteins
k141_1428984_1	6.53161	5.21296	1.58845	3.2818	0.00103148	0.0173782	con28C	Sulfur	incubation experiment	Bacteria	Proteobacteria	Gammaproteobacteria	Chromatiales	Ectothiorhodospiraceae	Thioalkalivibrio	Thioalkalivibrio sulfidophilus HL-EbGr7	09100 Metabolism	09102 Energy metabolism	00920 Sulfur metabolism [PATH:ko00920]	dsrB	reductase, dissimilatory-type beta subunit
k141_1429488_2	11.2606	-7.62165	2.55816	-2.97935	0.00288863	0.0318649	con28C	Chaperones	field samples	Bacteria	Proteobacteria	Gammaproteobacteria	Chromatiales	Ectothiorhodospiraceae	Unknown	Unknown	09180 Brite Hierarchies	09182 Protein families: genetic information processing	03110 Chaperones and folding catalysts [BR:ko03110]	HSP20	Belongs to the small heat shock protein (HSP20) family
k141_1429817_7	618.098	5.71499	1.15088	4.96574	6.84e-07	0.000137444	con28C	Photosynthesis	incubation experiment	Bacteria	Cyanobacteria	Cyanobacteria_X	SubsectionI	FamilyI_I	Cyanobacterium	Cyanobacterium aponinum PCC 10605	09100 Metabolism	09102 Energy metabolism	00196 Photosynthesis - antenna proteins [PATH:ko00196]	apcE	Belongs to the phycobilisome linker protein family
k141_1429993_1	332.105	-6.29088	0.904044	-6.95861	3.44e-12	1.09e-08	con28C	Chaperones	field samples	Bacteria	Proteobacteria	Gammaproteobacteria	Chromatiales	Chromatiaceae	Thiocystis	Unknown	09180 Brite Hierarchies	09182 Protein families: genetic information processing	03110 Chaperones and folding catalysts [BR:ko03110]	HSP20	Belongs to the small heat shock protein (HSP20) family
k141_1432161_1	17.1534	-6.10853	1.66313	-3.67291	0.000239801	0.00710809	con28C	Chaperones	field samples	Bacteria	Proteobacteria	Gammaproteobacteria	Chromatiales	Chromatiaceae	Unknown	Unknown	09180 Brite Hierarchies	09182 Protein families: genetic information processing	03110 Chaperones and folding catalysts [BR:ko03110]	HSP20	Belongs to the small heat shock protein (HSP20) family
k141_1432343_2	36.886	2.97838	0.962224	3.0953	0.00196611	0.0254708	con28C	repair and recombination	incubation experiment	Bacteria	Proteobacteria	Betaproteobacteria	Neisseriales	Neisseriaceae	Unknown	Unknown	09180 Brite Hierarchies	09182 Protein families: genetic information processing	03400 DNA repair and recombination proteins [BR:ko03400]	hupB	Histone-like DNA-binding protein which is capable of wrapping DNA to stabilize it, and thus to prevent its denaturation under extreme environmental conditions
k141_1432475_8	13.752	5.49317	1.47804	3.71652	0.000201989	0.00636944	con28C	repair and recombination	incubation experiment	Bacteria	Bacteroidetes/Chlorobi group	Sphingobacteriia	Sphingobacteriales	Sphingobacteriaceae	Pedobacter	Unknown	09180 Brite Hierarchies	09182 Protein families: genetic information processing	03400 DNA repair and recombination proteins [BR:ko03400]	rpoB	DNA-dependent RNA polymerase catalyzes the transcription of DNA into RNA using the four ribonucleoside triphosphates as substrates
k141_1432475_9	9.99784	5.75279	1.77901	3.2337	0.00122196	0.0192591	con28C	repair and recombination	incubation experiment	Bacteria	Bacteroidetes/Chlorobi group	Cytophagia	Cytophagales	Cyclobacteriaceae	Indibacter	Unknown	09180 Brite Hierarchies	09182 Protein families: genetic information processing	03400 DNA repair and recombination proteins [BR:ko03400]	rpoC	DNA-dependent RNA polymerase catalyzes the transcription of DNA into RNA using the four ribonucleoside triphosphates as substrates
k141_1432560_1	15.7623	6.75016	1.543	4.37469	1.22e-05	0.00101005	con28C	repair and recombination	incubation experiment	Bacteria	Bacteroidetes/Chlorobi group	Sphingobacteriia	Sphingobacteriales	Sphingobacteriaceae	Pedobacter	Unknown	09180 Brite Hierarchies	09182 Protein families: genetic information processing	03400 DNA repair and recombination proteins [BR:ko03400]	rpoB	DNA-dependent RNA polymerase catalyzes the transcription of DNA into RNA using the four ribonucleoside triphosphates as substrates
k141_1433139_1	17.4712	4.38306	1.50786	2.90682	0.00365126	0.0364596	con28C	repair and recombination	incubation experiment	Bacteria	Bacteroidetes/Chlorobi group	Flavobacteria	Flavobacteriales	Cryomorphaceae	Fluviicola	Unknown	09180 Brite Hierarchies	09182 Protein families: genetic information processing	03400 DNA repair and recombination proteins [BR:ko03400]	hupB	Histone-like DNA-binding protein which is capable of wrapping DNA to stabilize it, and thus to prevent its denaturation under extreme environmental conditions
k141_1435666_1	4.59153	6.10389	1.98251	3.07886	0.00207791	0.0263322	con28C	repair and recombination	incubation experiment	Bacteria	Bacteroidetes/Chlorobi group	Cytophagia	Cytophagales	Flammeovirgaceae	Marivirga	Marivirga tractuosa DSM 4126	09180 Brite Hierarchies	09182 Protein families: genetic information processing	03400 DNA repair and recombination proteins [BR:ko03400]	rpoA	DNA-dependent RNA polymerase catalyzes the transcription of DNA into RNA using the four ribonucleoside triphosphates as substrates
k141_143737_4	15.8046	3.90363	1.18604	3.29132	0.000997195	0.0170175	con28C	Chaperones	incubation experiment	Bacteria	Proteobacteria	Gammaproteobacteria	Chromatiales	Chromatiaceae	Unknown	Unknown	09180 Brite Hierarchies	09182 Protein families: genetic information processing	03110 Chaperones and folding catalysts [BR:ko03110]	slyD	Peptidyl-prolyl cis-trans isomerase
k141_1437531_1	7.691	6.79771	1.70005	3.99853	6.37e-05	0.00306372	con28C	repair and recombination	incubation experiment	Bacteria	Bacteroidetes/Chlorobi group	Flavobacteria	Flavobacteriales	Flavobacteriaceae	Polaribacter	Unknown	09180 Brite Hierarchies	09182 Protein families: genetic information processing	03400 DNA repair and recombination proteins [BR:ko03400]	hupB	Histone-like DNA-binding protein which is capable of wrapping DNA to stabilize it, and thus to prevent its denaturation under extreme environmental conditions
k141_143757_2	50.6585	-3.89187	1.18591	-3.28176	0.00103161	0.0173792	con28C	Chaperones	field samples	Bacteria	Proteobacteria	Gammaproteobacteria	Chromatiales	Chromatiaceae	Unknown	Unknown	09180 Brite Hierarchies	09182 Protein families: genetic information processing	03110 Chaperones and folding catalysts [BR:ko03110]	HSP20	Belongs to the small heat shock protein (HSP20) family
k141_1438560_1	9.92925	6.21869	1.55344	4.00318	6.25e-05	0.00302674	con28C	repair and recombination	incubation experiment	Bacteria	Proteobacteria	Betaproteobacteria	Hydrogenophilales	Hydrogenophilaceae	Thiobacillus	Thiobacillus denitrificans ATCC 25259	09180 Brite Hierarchies	09182 Protein families: genetic information processing	03400 DNA repair and recombination proteins [BR:ko03400]	rpoC	DNA-dependent RNA polymerase catalyzes the transcription of DNA into RNA using the four ribonucleoside triphosphates as substrates
k141_1440252_1	39.5817	-4.12438	1.09348	-3.77178	0.000162088	0.005548	con28C	Chaperones	field samples	Bacteria	Cyanobacteria	Cyanobacteria_X	SubsectionI	FamilyI_I	Cyanothece	Cyanothece CCY0110	09180 Brite Hierarchies	09182 Protein families: genetic information processing	03110 Chaperones and folding catalysts [BR:ko03110]	HSP20	Belongs to the small heat shock protein (HSP20) family
k141_1442849_1	8.5616	6.49364	2.36793	2.74233	0.00610044	0.0489599	con28C	Nitrogen	incubation experiment	Bacteria	Chlamydiae/Verrucomicrobia group	Opitutae	Opitutales	Opitutaceae	Diplosphaera	Unknown	09100 Metabolism	09102 Energy metabolism	00910 Nitrogen metabolism [PATH:ko00910]	nifK	This molybdenum-iron protein is part of the nitrogenase complex that catalyzes the key enzymatic reactions in nitrogen fixation
k141_1443274_2	66.9275	-5.63972	1.38051	-4.08523	4.4e-05	0.0023978	con28C	Chaperones	field samples	Bacteria	Proteobacteria	Gammaproteobacteria	Chromatiales	Chromatiaceae	Unknown	Unknown	09180 Brite Hierarchies	09182 Protein families: genetic information processing	03110 Chaperones and folding catalysts [BR:ko03110]	HSP20	Belongs to the small heat shock protein (HSP20) family
k141_1445311_3	8.96712	-6.25515	1.76144	-3.55116	0.000383531	0.00954044	con28C	Sulfur	field samples	Bacteria	Proteobacteria	Deltaproteobacteria	Desulfurellales	Desulfurellaceae	Unknown	Unknown	09100 Metabolism	09102 Energy metabolism	00920 Sulfur metabolism [PATH:ko00920]	dsrB	TIGRFAM sulfite reductase, dissimilatory-type beta subunit
k141_1445651_2	9.13257	3.85734	1.23864	3.11417	0.00184463	0.0245254	con28C	Sulfur	incubation experiment	Bacteria	Proteobacteria	Alphaproteobacteria	Rhodobacterales	Unknown	Unknown	Unknown	09100 Metabolism	09102 Energy metabolism	00920 Sulfur metabolism [PATH:ko00920]	soxB	Belongs to the 5'-nucleotidase family
k141_1448752_1	13.7796	6.20783	1.57528	3.94079	8.12e-05	0.00358688	con28C	Nitrogen	incubation experiment	Bacteria	Bacteroidetes/Chlorobi group	Ignavibacteriae	Ignavibacteriales	Unknown	Unknown	Unknown	09100 Metabolism	09102 Energy metabolism	00910 Nitrogen metabolism [PATH:ko00910]	nrfA	Catalyzes the reduction of nitrite to ammonia, consuming six electrons in the process
k141_1449117_1	32.6452	8.99665	1.87045	4.80987	1.51e-06	0.000241595	con28C	Photosynthesis	incubation experiment	Bacteria	Cyanobacteria	Cyanobacteria_X	SubsectionI	FamilyI_I	Cyanobacterium	Cyanobacterium aponinum PCC 10605	09100 Metabolism	09102 Energy metabolism	00195 Photosynthesis [PATH:ko00195]	ATPF1A	Produces ATP from ADP in the presence of a proton gradient across the membrane. The alpha chain is a regulatory subunit
k141_1449635_1	10.4076	5.81059	1.49185	3.8949	9.82e-05	0.00405013	con28C	Photosynthesis	incubation experiment	Bacteria	Cyanobacteria	Cyanobacteria_X	SubsectionI	FamilyI_I	Cyanobacterium	Cyanobacterium aponinum PCC 10605	09100 Metabolism	09102 Energy metabolism	00195 Photosynthesis [PATH:ko00195]	psaD	'photosystem I
k141_1450545_2	23.4352	-3.56812	1.2509	-2.85244	0.00433856	0.0403059	con28C	Sulfur	field samples	Bacteria	Firmicutes	Clostridia	Clostridiales	Peptococcaceae	Desulfotomaculum	Unknown	09100 Metabolism	09102 Energy metabolism	00920 Sulfur metabolism [PATH:ko00920]	aprA	PFAM fumarate reductase succinate dehydrogenase flavoprotein domain protein
k141_1450756_3	15.1792	4.82772	1.41917	3.4018	0.000669432	0.0133718	con28C	Photosynthesis	incubation experiment	Bacteria	Cyanobacteria	Cyanobacteria_X	SubsectionI	FamilyI_III_II	Pleurocapsa	Unknown	09100 Metabolism	09102 Energy metabolism	00195 Photosynthesis [PATH:ko00195]	ATPF1E	Produces ATP from ADP in the presence of a proton gradient across the membrane
k141_1451778_4	112.36	3.90524	1.21343	3.21834	0.00128934	0.0198688	con28C	Photosynthesis	incubation experiment	Bacteria	Cyanobacteria	Cyanobacteria_X	SubsectionI	FamilyI_I	Cyanobacterium	Unknown	09100 Metabolism	09102 Energy metabolism	00195 Photosynthesis [PATH:ko00195]	psaD	'photosystem I
k141_1452176_1	27.2714	6.71299	1.86255	3.6042	0.000313117	0.00841348	con28C	Nitrogen	incubation experiment	Bacteria	Proteobacteria	Gammaproteobacteria	Methylococcales	Methylococcaceae	Methylococcus	Unknown	09100 Metabolism	09102 Energy metabolism	00910 Nitrogen metabolism [PATH:ko00910]	glnA	TIGRFAM glutamine synthetase, type I
k141_1452841_2	38.8151	-5.81463	1.24425	-4.67322	2.97e-06	0.000388431	con28C	Chaperones	field samples	Bacteria	Proteobacteria	Gammaproteobacteria	Chromatiales	Chromatiaceae	Unknown	Unknown	09180 Brite Hierarchies	09182 Protein families: genetic information processing	03110 Chaperones and folding catalysts [BR:ko03110]	HSP20	Belongs to the small heat shock protein (HSP20) family
k141_1453183_2	468.974	-7.30126	1.22244	-5.97269	2.33e-09	2.02e-06	con28C	Chaperones	field samples	Bacteria	Proteobacteria	Gammaproteobacteria	Chromatiales	Chromatiaceae	Unknown	Unknown	09180 Brite Hierarchies	09182 Protein families: genetic information processing	03110 Chaperones and folding catalysts [BR:ko03110]	HSP20	Belongs to the small heat shock protein (HSP20) family
k141_145359_1	29.7399	7.95865	1.49411	5.32668	1e-07	3.41e-05	con28C	Chaperones	incubation experiment	Bacteria	Bacteroidetes/Chlorobi group	Cytophagia	Order II Incertae Sedis	Rhodothermaceae	Rhodothermus	Unknown	09180 Brite Hierarchies	09182 Protein families: genetic information processing	03110 Chaperones and folding catalysts [BR:ko03110]	dnaK	Heat shock 70 kDa protein
k141_1457960_1	56.0471	5.83817	0.891225	6.55072	5.73e-11	1.04e-07	con28C	Sulfur	incubation experiment	Bacteria	Proteobacteria	Deltaproteobacteria	Desulfobacterales	Desulfobacteraceae	Unknown	Unknown	09100 Metabolism	09102 Energy metabolism	00920 Sulfur metabolism [PATH:ko00920]	aprB	reductase, beta subunit
k141_1458781_1	26.9668	-7.93738	1.97553	-4.01785	5.87e-05	0.00290405	con28C	Chaperones	field samples	Bacteria	Proteobacteria	Gammaproteobacteria	Chromatiales	Chromatiaceae	Thiocystis	Unknown	09180 Brite Hierarchies	09182 Protein families: genetic information processing	03110 Chaperones and folding catalysts [BR:ko03110]	HSP20	Belongs to the small heat shock protein (HSP20) family
k141_1461326_1	11.9342	5.40292	1.82104	2.96694	0.00300782	0.0326176	con28C	Photosynthesis	incubation experiment	Bacteria	Cyanobacteria	Cyanobacteria_X	SubsectionIII	FamilyI	Leptolyngbya	Unknown	09100 Metabolism	09102 Energy metabolism	00195 Photosynthesis [PATH:ko00195]	psbV	Low-potential cytochrome c that plays a role in the oxygen-evolving complex of photosystem II
k141_1461361_2	43.1935	4.72273	1.65721	2.84981	0.00437455	0.0404872	con28C	Photosynthesis	incubation experiment	Bacteria	Cyanobacteria	Cyanobacteria_X	SubsectionIII	FamilyI	Leptolyngbya	Unknown	09100 Metabolism	09102 Energy metabolism	00195 Photosynthesis [PATH:ko00195]	psbV	Low-potential cytochrome c that plays a role in the oxygen-evolving complex of photosystem II
k141_1461670_1	10.1899	6.25547	1.92499	3.24961	0.00115564	0.0186139	con28C	Chaperones	incubation experiment	Bacteria	Bacteroidetes/Chlorobi group	Cytophagia	Cytophagales	Cytophagaceae	Pontibacter	Unknown	09180 Brite Hierarchies	09182 Protein families: genetic information processing	03110 Chaperones and folding catalysts [BR:ko03110]	dnaK	Heat shock 70 kDa protein
k141_1461677_1	17.0086	7.13622	2.28279	3.1261	0.00177143	0.0239464	con28C	Sulfur	incubation experiment	Bacteria	Proteobacteria	Gammaproteobacteria	unclassified Gammaproteobacteria	sulfur-oxidizing symbionts	Unknown	Unknown	09100 Metabolism	09102 Energy metabolism	00920 Sulfur metabolism [PATH:ko00920]	aprA	Succinate dehydrogenase fumarate reductase, flavoprotein subunit
k141_1461677_2	9.22463	7.08529	2.06768	3.42669	0.000610979	0.0126464	con28C	Sulfur	incubation experiment	Bacteria	Proteobacteria	Gammaproteobacteria	unclassified Gammaproteobacteria	sulfur-oxidizing symbionts	Endoriftia	Endoriftia persephone 'Hot96_1+Hot96_2'	09100 Metabolism	09102 Energy metabolism	00920 Sulfur metabolism [PATH:ko00920]	aprB	Adenosine-5'-phosphosulfate reductase beta subunit
k141_1461971_1	60.6794	4.54511	1.08099	4.20458	2.62e-05	0.0016956	con28C	Photosynthesis	incubation experiment	Bacteria	Cyanobacteria	Cyanobacteria_X	SubsectionI	FamilyI_I	Cyanobacterium	Cyanobacterium aponinum PCC 10605	09100 Metabolism	09102 Energy metabolism	00195 Photosynthesis [PATH:ko00195]	psaA	PsaA and PsaB bind P700, the primary electron donor of photosystem I (PSI), as well as the electron acceptors A0, A1 and FX. PSI is a plastocyanin cytochrome c6-ferredoxin oxidoreductase, converting photonic excitation into a charge separation, which transfers an electron from the donor P700 chlorophyll pair to the spectroscopically characterized acceptors A0, A1, FX, FA and FB in turn. Oxidized …
k141_1462895_1	41.5822	6.33172	2.12214	2.98365	0.00284835	0.0315784	con28C	Nitrogen	incubation experiment	Bacteria	Proteobacteria	Gammaproteobacteria	Chromatiales	Chromatiaceae	Thioflavicoccus	Thioflavicoccus mobilis 8321	09100 Metabolism	09102 Energy metabolism	00910 Nitrogen metabolism [PATH:ko00910]	glnA	TIGRFAM glutamine synthetase, type I
k141_146453_1	24.9649	7.00085	1.60051	4.37415	1.22e-05	0.00101221	con28C	Nitrogen	incubation experiment	Bacteria	Cyanobacteria	Cyanobacteria_X	SubsectionI	FamilyI_I	Cyanobacterium	Cyanobacterium aponinum PCC 10605	09100 Metabolism	09102 Energy metabolism	00910 Nitrogen metabolism [PATH:ko00910]	glnA	glutamine synthetase
k141_1465065_1	287.845	-2.86773	0.965213	-2.97109	0.00296748	0.0323558	con28C	Chaperones	field samples	Bacteria	Proteobacteria	Gammaproteobacteria	Chromatiales	Chromatiaceae	Thiocystis	Unknown	09180 Brite Hierarchies	09182 Protein families: genetic information processing	03110 Chaperones and folding catalysts [BR:ko03110]	ibpA	Belongs to the small heat shock protein (HSP20) family
k141_1468084_1	9.3548	-4.27189	1.44331	-2.95978	0.0030786	0.0330686	con28C	Chaperones	field samples	Bacteria	Proteobacteria	Gammaproteobacteria	Vibrionales	Vibrionaceae	Vibrio	Vibrio shilonii AK1	09180 Brite Hierarchies	09182 Protein families: genetic information processing	03110 Chaperones and folding catalysts [BR:ko03110]	ibpA	Belongs to the small heat shock protein (HSP20) family
k141_1468094_1	8.26448	6.63963	1.65551	4.01062	6.06e-05	0.00296536	con28C	Chaperones	incubation experiment	Bacteria	Proteobacteria	Deltaproteobacteria	Desulfovibrionales	Desulfovibrionaceae	Lawsonia	Unknown	09180 Brite Hierarchies	09182 Protein families: genetic information processing	03110 Chaperones and folding catalysts [BR:ko03110]	groES	Binds to Cpn60 in the presence of Mg-ATP and suppresses the ATPase activity of the latter
k141_1468094_2	41.3908	8.33103	1.8641	4.46919	7.85e-06	0.000760826	con28C	Chaperones	incubation experiment	Bacteria	Proteobacteria	Deltaproteobacteria	Myxococcales	Cystobacterineae	Anaeromyxobacter	Unknown	09180 Brite Hierarchies	09182 Protein families: genetic information processing	03110 Chaperones and folding catalysts [BR:ko03110]	groEL	Prevents misfolding and promotes the refolding and proper assembly of unfolded polypeptides generated under stress conditions
k141_146967_1	26.2107	8.4329	1.99104	4.23542	2.28e-05	0.00154649	con28C	Photosynthesis	incubation experiment	Bacteria	Cyanobacteria	Cyanobacteria_X	SubsectionI	FamilyI_I	Cyanobacterium	Cyanobacterium aponinum PCC 10605	09100 Metabolism	09102 Energy metabolism	00195 Photosynthesis [PATH:ko00195]	psaL	Photosystem I, reaction centre subunit XI
k141_1471271_2	26.3505	-3.55575	1.19268	-2.98131	0.0028702	0.0317366	con28C	Sulfur	field samples	Bacteria	Firmicutes	Clostridia	Clostridiales	Unknown	Unknown	Unknown	09100 Metabolism	09102 Energy metabolism	00920 Sulfur metabolism [PATH:ko00920]	dmsA	Belongs to the prokaryotic molybdopterin-containing oxidoreductase family
k141_1472154_1	5.17885	6.54358	2.07062	3.1602	0.0015766	0.0223815	con28C	Photosynthesis	incubation experiment	Bacteria	Cyanobacteria	Cyanobacteria_X	SubsectionI	FamilyI_I	Cyanothece	Unknown	09100 Metabolism	09102 Energy metabolism	00195 Photosynthesis [PATH:ko00195]	psaL	PFAM photosystem I reaction centre, subunit XI
k141_1474169_1	8.69455	6.78809	2.41153	2.81485	0.00488007	0.0430775	con28C	Photosynthesis	incubation experiment	Bacteria	Proteobacteria	Alphaproteobacteria	Misc. Alphaproteobacteria	Environmental Alphaproteobacteria	Uncultured Alphaproteobacteria	Unknown	09100 Metabolism	09102 Energy metabolism	00195 Photosynthesis [PATH:ko00195]	ATPF1A	Produces ATP from ADP in the presence of a proton gradient across the membrane. The alpha chain is a regulatory subunit
k141_1477177_1	4.37372	6.10021	2.17281	2.80752	0.00499249	0.04366	con28C	Photosynthesis	incubation experiment	Bacteria	Cyanobacteria	Cyanobacteria_X	SubsectionIII	FamilyI	Unknown	Unknown	09100 Metabolism	09102 Energy metabolism	00195 Photosynthesis [PATH:ko00195]	psaB	Photosystem I P700 chlorophyll a apoprotein
k141_1477361_1	18.1295	6.39366	1.25068	5.11215	3.19e-07	7.94e-05	con28C	Sulfur	incubation experiment	Bacteria	Proteobacteria	Deltaproteobacteria	Desulfobacterales	Desulfobacteraceae	Unknown	Unknown	09100 Metabolism	09102 Energy metabolism	00920 Sulfur metabolism [PATH:ko00920]	aprB	reductase, beta subunit
k141_1477683_3	14.063	-7.78246	2.82441	-2.75543	0.00586151	0.0478537	con28C	repair and recombination	field samples	Bacteria	Proteobacteria	Epsilonproteobacteria	Campylobacterales	Helicobacteraceae	Sulfurimonas	Unknown	09180 Brite Hierarchies	09182 Protein families: genetic information processing	03400 DNA repair and recombination proteins [BR:ko03400]	ssb	Plays an important role in DNA replication, recombination and repair. Binds to ssDNA and to an array of partner proteins to recruit them to their sites of action during DNA metabolism
k141_1479421_1	3.73826	5.51654	1.54019	3.58174	0.000341318	0.00887096	con28C	Chaperones	incubation experiment	Bacteria	Proteobacteria	Gammaproteobacteria	Chromatiales	Chromatiaceae	Thiocapsa	Thiocapsa marina 5811	09180 Brite Hierarchies	09182 Protein families: genetic information processing	03110 Chaperones and folding catalysts [BR:ko03110]	ftsH	Acts as a processive, ATP-dependent zinc metallopeptidase for both cytoplasmic and membrane proteins. Plays a role in the quality control of integral membrane proteins
k141_1480283_1	14.0849	5.69128	1.52492	3.73218	0.00018983	0.00614241	con28C	repair and recombination	incubation experiment	Bacteria	Fibrobacteres	Fibrobacteria	Fibrobacterales	Fibrobacteraceae	Unknown	Unknown	09180 Brite Hierarchies	09182 Protein families: genetic information processing	03400 DNA repair and recombination proteins [BR:ko03400]	hupB	regulation of translation
k141_1480366_1	2.78212	5.67347	1.99491	2.84397	0.00445548	0.0408825	con28C	Nitrogen	incubation experiment	Bacteria	Proteobacteria	Deltaproteobacteria	Desulfobacterales	Desulfobacteraceae	Desulfatibacillum	Unknown	09100 Metabolism	09102 Energy metabolism	00910 Nitrogen metabolism [PATH:ko00910]	glnA	PFAM Glutamine synthetase, catalytic
k141_1480639_1	3.36496	5.60846	1.79495	3.12458	0.00178058	0.024018	con28C	Chaperones	incubation experiment	Bacteria	Proteobacteria	Gammaproteobacteria	Chromatiales	Chromatiaceae	Thiocapsa	Unknown	09180 Brite Hierarchies	09182 Protein families: genetic information processing	03110 Chaperones and folding catalysts [BR:ko03110]	HSP90A	Molecular chaperone. Has ATPase activity
k141_1481965_1	498.494	-6.74547	1.25213	-5.38721	7.16e-08	2.64e-05	con28C	Chaperones	field samples	Bacteria	Proteobacteria	Gammaproteobacteria	Chromatiales	Chromatiaceae	Unknown	Unknown	09180 Brite Hierarchies	09182 Protein families: genetic information processing	03110 Chaperones and folding catalysts [BR:ko03110]	HSP20	Belongs to the small heat shock protein (HSP20) family
k141_1482273_2	11.1985	3.15305	1.12194	2.81036	0.00494858	0.0434497	con28C	Sulfur	incubation experiment	Bacteria	Proteobacteria	Deltaproteobacteria	Misc. Deltaproteobacteria	Environmental Deltaproteobacteria	Unknown	Unknown	09100 Metabolism	09102 Energy metabolism	00920 Sulfur metabolism [PATH:ko00920]	cysQ	3'(2'),5'-bisphosphate nucleotidase
k141_1482578_1	6.55208	5.15661	1.6356	3.15273	0.00161754	0.0227148	con28C	Chaperones	incubation experiment	Bacteria	Cyanobacteria	Cyanobacteria_X	SubsectionI	FamilyI_I	Cyanobacterium	Cyanobacterium aponinum PCC 10605	09180 Brite Hierarchies	09182 Protein families: genetic information processing	03110 Chaperones and folding catalysts [BR:ko03110]	ftsH	Acts as a processive, ATP-dependent zinc metallopeptidase for both cytoplasmic and membrane proteins. Plays a role in the quality control of integral membrane proteins
k141_1485636_1	4.15334	5.72073	1.98738	2.87854	0.00399527	0.0384074	con28C	Photosynthesis	incubation experiment	Bacteria	Proteobacteria	Gammaproteobacteria	unclassified Gammaproteobacteria	sulfur-oxidizing symbionts	Unknown	Unknown	09100 Metabolism	09102 Energy metabolism	00195 Photosynthesis [PATH:ko00195]	ATPF1B	Produces ATP from ADP in the presence of a proton gradient across the membrane. The catalytic sites are hosted primarily by the beta subunits
k141_1486132_1	103.083	-5.85268	1.23623	-4.73428	2.2e-06	0.000314797	con28C	Chaperones	field samples	Bacteria	Proteobacteria	Gammaproteobacteria	Chromatiales	Chromatiaceae	Unknown	Unknown	09180 Brite Hierarchies	09182 Protein families: genetic information processing	03110 Chaperones and folding catalysts [BR:ko03110]	HSP20	Belongs to the small heat shock protein (HSP20) family
k141_1486724_4	16.6237	4.45281	1.34716	3.30534	0.000948619	0.0165019	con28C	Chaperones	incubation experiment	Bacteria	Proteobacteria	Gammaproteobacteria	Chromatiales	Chromatiaceae	Marichromatium	Marichromatium purpuratum 984	09180 Brite Hierarchies	09182 Protein families: genetic information processing	03110 Chaperones and folding catalysts [BR:ko03110]	dnaJ	ATP binding to DnaK triggers the release of the substrate protein, thus completing the reaction cycle. Several rounds of ATP-dependent interactions between DnaJ, DnaK and GrpE are required for fully efficient folding. Also involved, together with DnaK and GrpE, in the DNA replication of plasmids through activation of initiation proteins
k141_1486724_5	76.5652	5.64963	1.18285	4.7763	1.79e-06	0.000271956	con28C	Chaperones	incubation experiment	Bacteria	Proteobacteria	Gammaproteobacteria	Chromatiales	Chromatiaceae	Thiocystis	Thiocystis violascens DSM 198	09180 Brite Hierarchies	09182 Protein families: genetic information processing	03110 Chaperones and folding catalysts [BR:ko03110]	dnaK	Heat shock 70 kDa protein
k141_1487121_1	13.8302	5.88515	1.72823	3.4053	0.000660905	0.0132648	con28C	Chaperones	incubation experiment	Bacteria	Bacteroidetes/Chlorobi group	Cytophagia	Cytophagales	Cyclobacteriaceae	Indibacter	Indibacter alkaliphilus LW1	09180 Brite Hierarchies	09182 Protein families: genetic information processing	03110 Chaperones and folding catalysts [BR:ko03110]	clpC	Belongs to the ClpA ClpB family
k141_1487630_1	9.17581	6.59087	1.82406	3.61331	0.000302318	0.00823287	con28C	Photosynthesis	incubation experiment	Bacteria	Cyanobacteria	Cyanobacteria_X	SubsectionIII	FamilyI	Microcoleus	Microcoleus vaginatus FGP-2	09100 Metabolism	09102 Energy metabolism	00195 Photosynthesis [PATH:ko00195]	psaA	PsaA and PsaB bind P700, the primary electron donor of photosystem I (PSI), as well as the electron acceptors A0, A1 and FX. PSI is a plastocyanin cytochrome c6-ferredoxin oxidoreductase, converting photonic excitation into a charge separation, which transfers an electron from the donor P700 chlorophyll pair to the spectroscopically characterized acceptors A0, A1, FX, FA and FB in turn. Oxidized …
k141_1488877_2	16.2189	4.2804	1.31269	3.26078	0.00111106	0.0181826	con28C	Chaperones	incubation experiment	Bacteria	Proteobacteria	Deltaproteobacteria	Myxococcales	Nannocystineae	Haliangium	Haliangium ochraceum DSM 14365	09180 Brite Hierarchies	09182 Protein families: genetic information processing	03110 Chaperones and folding catalysts [BR:ko03110]	groEL	Prevents misfolding and promotes the refolding and proper assembly of unfolded polypeptides generated under stress conditions
k141_1488913_1	7.50232	5.65205	2.0519	2.75454	0.00587752	0.0479269	con28C	Photosynthesis	incubation experiment	Bacteria	Cyanobacteria	Cyanobacteria_X	SubsectionIII	FamilyI	Pseudanabaena	Pseudanabaena PCC 6802	09100 Metabolism	09102 Energy metabolism	00196 Photosynthesis - antenna proteins [PATH:ko00196]	cpeB	Phycobilisome protein
k141_1489802_1	5.92777	6.35777	2.25894	2.8145	0.00488536	0.0431122	con28C	Nitrogen	incubation experiment	Bacteria	Proteobacteria	Gammaproteobacteria	Chromatiales	Chromatiaceae	Allochromatium	Allochromatium vinosum DSM 180	09100 Metabolism	09102 Energy metabolism	00910 Nitrogen metabolism [PATH:ko00910]	nifK	This molybdenum-iron protein is part of the nitrogenase complex that catalyzes the key enzymatic reactions in nitrogen fixation
k141_1493111_1	90.0966	3.61132	1.14285	3.15992	0.00157814	0.022393	con28C	Photosynthesis	incubation experiment	Bacteria	Cyanobacteria	Cyanobacteria_X	SubsectionI	FamilyI_I	Cyanobacterium	Cyanobacterium aponinum PCC 10605	09100 Metabolism	09102 Energy metabolism	00195 Photosynthesis [PATH:ko00195]	psbB	One of the components of the core complex of photosystem II (PSII). It binds chlorophyll and helps catalyze the primary light-induced photochemical processes of PSII. PSII is a light- driven water plastoquinone oxidoreductase, using light energy to abstract electrons from H(2)O, generating O(2) and a proton gradient subsequently used for ATP formation
k141_149509_1	11.2109	-7.66339	2.31091	-3.31618	0.000912555	0.0161418	con28C	Chaperones	field samples	Bacteria	Proteobacteria	Gammaproteobacteria	Chromatiales	Ectothiorhodospiraceae	Unknown	Unknown	09180 Brite Hierarchies	09182 Protein families: genetic information processing	03110 Chaperones and folding catalysts [BR:ko03110]	HSP20	Belongs to the small heat shock protein (HSP20) family
k141_1495667_1	69.2647	-5.41907	1.22948	-4.40762	1.05e-05	0.00091871	con28C	Chaperones	field samples	Bacteria	Proteobacteria	Gammaproteobacteria	Chromatiales	Chromatiaceae	Thioflavicoccus	Thioflavicoccus mobilis 8321	09180 Brite Hierarchies	09182 Protein families: genetic information processing	03110 Chaperones and folding catalysts [BR:ko03110]	groEL	Prevents misfolding and promotes the refolding and proper assembly of unfolded polypeptides generated under stress conditions
k141_1497660_1	12.7546	6.16856	1.88995	3.26388	0.00109897	0.018058	con28C	Nitrogen	incubation experiment	Bacteria	Bacteroidetes/Chlorobi group	Ignavibacteriae	Ignavibacteriales	Ignavibacteriaceae	Unknown	Unknown	09100 Metabolism	09102 Energy metabolism	00910 Nitrogen metabolism [PATH:ko00910]	nrfA	Catalyzes the reduction of nitrite to ammonia, consuming six electrons in the process
k141_1497686_2	46.4097	9.1487	2.70276	3.38494	0.000711933	0.0138705	con28C	Nitrogen	incubation experiment	Bacteria	Proteobacteria	Gammaproteobacteria	Chromatiales	Chromatiaceae	Thiocystis	Thiocystis violascens DSM 198	09100 Metabolism	09102 Energy metabolism	00910 Nitrogen metabolism [PATH:ko00910]	nifD	Nitrogenase molybdenum-iron protein alpha chain
k141_1497686_3	24.3855	8.19628	2.4435	3.35432	0.000795615	0.014857	con28C	Nitrogen	incubation experiment	Bacteria	Proteobacteria	Gammaproteobacteria	Chromatiales	Chromatiaceae	Thiorhodococcus	Thiorhodococcus drewsii AZ1	09100 Metabolism	09102 Energy metabolism	00910 Nitrogen metabolism [PATH:ko00910]	nifH	The key enzymatic reactions in nitrogen fixation are catalyzed by the nitrogenase complex, which has 2 components the iron protein and the molybdenum-iron protein
k141_1498535_1	3.33451	-5.65212	1.96698	-2.8735	0.00405955	0.0387597	con28C	repair and recombination	field samples	Archaea	Euryarchaeota	Halobacteria	Halobacteriales	Unknown	Unknown	Unknown	09180 Brite Hierarchies	09182 Protein families: genetic information processing	03400 DNA repair and recombination proteins [BR:ko03400]	RFA1	COG1599 Single-stranded DNA-binding replication protein A (RPA), large (70 kD) subunit and related ssDNA-binding proteins
k141_1498888_1	8.25619	-7.03891	1.9693	-3.57433	0.000351131	0.00902499	con28C	Chaperones	field samples	Bacteria	Proteobacteria	Gammaproteobacteria	Chromatiales	Chromatiaceae	Thioflavicoccus	Unknown	09180 Brite Hierarchies	09182 Protein families: genetic information processing	03110 Chaperones and folding catalysts [BR:ko03110]	HSP20	Belongs to the small heat shock protein (HSP20) family
k141_1499050_1	14.9996	-5.6259	1.74672	-3.22084	0.00127814	0.0197682	con28C	Chaperones	field samples	Bacteria	Proteobacteria	Gammaproteobacteria	Chromatiales	Ectothiorhodospiraceae	Thioalkalivibrio	Unknown	09180 Brite Hierarchies	09182 Protein families: genetic information processing	03110 Chaperones and folding catalysts [BR:ko03110]	HSP20	Belongs to the small heat shock protein (HSP20) family
k141_1499074_1	6.2096	4.92426	1.6819	2.92779	0.00341385	0.0350684	con28C	Chaperones	incubation experiment	Bacteria	Proteobacteria	Gammaproteobacteria	Methylococcales	Methylococcaceae	Methylobacter	Methylobacter tundripaludum SV96	09180 Brite Hierarchies	09182 Protein families: genetic information processing	03110 Chaperones and folding catalysts [BR:ko03110]	clpX	ATP-dependent specificity component of the Clp protease. It directs the protease to specific substrates. Can perform chaperone functions in the absence of ClpP
[truncated: 3,681 more rows]
